# Supplementary material for: Full-dimensional quantum stereodynamics of the non-adiabatic quenching of OH(A2Σ+) by H2
Source: Nat Chem. 2021 Aug 9;13(9):909–15. doi: 10.1038/s41557-021-00730-1 (PMC8440216; doi:10.1038/s41557-021-00730-1)
Supplement: Source Data Fig. 2 — Statistical Source Data in plain text. [file 41557_2021_730_MOESM5_ESM.zip › Fig2ab.txt]

N\-(OH)	Excitation energy )cm-1)	OH(A'): v=0	N\-(OH)	Excitation energy )cm-1)	OH(A''): v=0	N\-(OH)	Excitation energy )cm-1)	OH(A'): v=1	N\-(OH)	Excitation energy )cm-1)	OH(A'): v=2
4	--	--	4	--	--	4	3907.83410138249	0.00229135254518041	4	--	--
5	--	--	5	--	--	5	4110.59907834101	0.00220837138185139	5	--	--
6	--	--	6	--	--	6	4331.79723502304	0.00188324237082972	6	--	--
7	1013.82488479263	0.0116795323748646	7	--	--	7	4552.99539170507	0.00131617787593706	7	7963.13364055299	7.12374439890424E-4
8	1345.62211981567	0.0155466775680095	8	--	--	8	4866.35944700461	0.0013932128522585	8	8202.76497695852	7.09613710208334E-4
9	1658.98617511521	0.0169946802862664	9	--	--	9	5161.29032258064	0.00284142793433712	9	8516.12903225806	8.67293847820097E-4
10	2027.64976958525	0.0169904330098324	10	--	--	10	5511.52073732719	0.00404707044107967	10	8829.4930875576	0.00110561914672217
11	2433.1797235023	0.0196470513283357	11	--	--	11	5898.61751152074	0.00436519144598527	11	9216.58986175115	0.00134309499033745
12	2875.57603686636	0.021900019112744	12	--	--	12	6304.14746543779	0.00605406782900465	12	9640.5529953917	0.00133821062243837
13	3317.97235023041	0.030362664316507	13	3317.97235023041	0.00665298689715221	13	6764.97695852534	0.00774230712055894	13	10046.0829493088	0.00125289345707066
14	3815.66820276498	0.0378569304933212	14	3834.10138248848	0.00608252458111237	14	7244.2396313364	0.00934968888700122	14	10506.9124423963	0.00213468113572172
15	4350.23041474654	0.0427701267812016	15	4350.23041474654	0.00752819129733059	15	7741.93548387097	0.0103923421605895	15	11004.6082949309	0.00196765698995519
16	4921.65898617511	0.0372796725349869	16	4921.65898617511	0.00760225318014824	16	8276.49769585253	0.0113539255452441	16	11520.7373271889	0.00357461402875407
17	5511.52073732719	0.0264664252797893	17	5511.52073732719	0.00445029624753128	17	8866.35944700461	0.00739551699972393	17	12055.2995391705	0.00316522967147317
18	6138.24884792627	0.0171043662001741	18	6156.68202764977	0.00492673448151374	18	9456.22119815668	0.00730807619613923	--	--	--
19	6783.41013824885	0.0170969334664147
