# Supplementary material for: Full-dimensional quantum stereodynamics of the non-adiabatic quenching of OH(A2Σ+) by H2
Source: Nat Chem. 2021 Aug 9;13(9):909–15. doi: 10.1038/s41557-021-00730-1 (PMC8440216; doi:10.1038/s41557-021-00730-1)
Supplement: Source Data Fig. 2 — Statistical Source Data in plain text. [file 41557_2021_730_MOESM5_ESM.zip › Fig2cd.txt]

N\-(OH)	OH(A'): v=0	OH(A''): v=0	OH(A'): v=1	OH(A''): v=1	OH(A'): v=2	OH(A''): v=2	OH(A'): v=3	OH(A''): v=3
1	2.046224843E-4	2.262678799E-17	4.743954855E-5	1.476105583E-17	3.737184302E-5	8.44259517E-18	4.466709316E-5	1.317923497E-17
2	5.664658817E-4	1.637396804E-5	1.102043526E-4	1.16154102E-5	9.914481635E-5	3.225922659E-6	1.296817639E-4	1.392423272E-6
3	0.001044382793	5.939729566E-5	2.012155973E-4	3.749052E-5	1.682291974E-4	8.209834582E-6	1.987494724E-4	5.432028645E-6
4	0.001017425096	1.43185075E-4	1.360148342E-4	4.356960457E-5	1.965225385E-4	1.891068895E-5	2.242649619E-4	1.1306749E-5
5	0.001290050129	2.644307742E-4	2.494006368E-4	7.795160563E-5	2.475112738E-4	3.106190511E-5	2.553923265E-4	1.939494421E-5
6	0.001704146531	4.177543412E-4	2.349556396E-4	1.156171954E-4	2.871234047E-4	4.39450398E-5	2.600581958E-4	2.465905073E-5
7	0.001628628393	7.393206853E-4	2.783567921E-4	1.547114865E-4	2.94454314E-4	5.92287571E-5	2.815167208E-4	3.324022467E-5
8	0.001955758663	0.001050291731	3.254597887E-4	1.907286094E-4	3.473952511E-4	7.020222219E-5	2.842632746E-4	4.525993668E-5
9	0.002203907444	0.001388527657	3.568857796E-4	2.716082949E-4	3.515844265E-4	9.047193456E-5	3.227363739E-4	5.516295111E-5
10	0.002413887909	0.001691220771	3.457750183E-4	2.748581093E-4	3.376205929E-4	1.016361995E-4	3.311650864E-4	7.617120876E-5
11	0.002622234506	0.001986709625	4.059446894E-4	3.41880475E-4	3.461337262E-4	1.106063362E-4	3.711099718E-4	9.632386553E-5
12	0.002732507451	0.001944677295	3.985016079E-4	3.434701957E-4	3.369237609E-4	1.166007558E-4	4.092568223E-4	1.323745741E-4
13	0.002880266435	0.002031603577	4.978370995E-4	3.324564191E-4	3.684454802E-4	1.359870147E-4	4.683393722E-4	1.651758437E-4
14	0.003030450569	0.001979838363	4.769026245E-4	3.239444263E-4	3.966873318E-4	1.398909613E-4	5.198819452E-4	2.084594361E-4
15	0.003109390827	0.001734418384	5.981113514E-4	3.007696414E-4	4.134829656E-4	1.652392456E-4	6.070070633E-4	2.546349254E-4
16	0.003176306011	0.001640624894	5.602936816E-4	2.565590105E-4	4.785755529E-4	1.590847046E-4	6.456213149E-4	2.743977991E-4
17	0.003166628435	0.001296791952	5.766001185E-4	1.944054057E-4	4.597339646E-4	1.713730466E-4	7.09366019E-4	2.944253405E-4
18	0.002613091325	0.001171519731	5.146337814E-4	1.603998257E-4	5.034909911E-4	1.676564539E-4	7.346359229E-4	2.954908991E-4
19	0.002351572588	9.268189767E-4	4.297383363E-4	1.673543924E-4	5.005550671E-4	1.855127136E-4	6.710459723E-4	2.823786929E-4
20	0.001790310777	7.971529909E-4	4.574439234E-4	1.298875765E-4	5.366588455E-4	1.819830176E-4	6.064082479E-4	2.516950088E-4
21	0.001486010572	6.835520548E-4	4.050831869E-4	1.413761523E-4	6.290740618E-4	1.770226906E-4	5.555255401E-4	2.115973411E-4
22	0.00118535185	5.349741574E-4	4.132760795E-4	1.264135567E-4	7.173039153E-4	1.808004516E-4	3.561233454E-4	1.56785208E-4
23	9.806468696E-4	4.658668013E-4	4.682100968E-4	1.371266846E-4	7.270167533E-4	1.605366875E-4	1.809214566E-4	1.116532823E-4
24	7.799461388E-4	3.932597803E-4	5.028525113E-4	1.236165961E-4	7.314339672E-4	1.608789455E-4	1.727471862E-4	7.713577979E-5
25	7.242411174E-4	2.863476045E-4	4.655842282E-4	1.216702571E-4	7.176643197E-4	1.348377333E-4	1.131510426E-4	2.917578294E-5
26	5.734916886E-4	2.587698833E-4	4.840217449E-4	1.406416432E-4	6.004883384E-4	9.86315097E-5	6.260262862E-5	1.682101918E-5
27	4.868948503E-4	2.093076891E-4	4.440703372E-4	1.189387913E-4	4.090248476E-4	1.013882463E-4	3.610174283E-5	1.033827227E-5
28	3.654618989E-4	1.412111455E-4	5.348765849E-4	1.003979593E-4	3.423473953E-4	7.442869933E-5	3.197239459E-5	6.464489366E-6
29	3.768168402E-4	1.420847435E-4	4.741952552E-4	9.568363401E-5	2.51755346E-4	5.475767817E-5	3.283486627E-5	7.677488185E-6
30	3.399414468E-4	1.375772832E-4	3.720207673E-4	6.306892794E-5	1.460864901E-4	4.019930077E-5	2.50542382E-5	6.917204714E-6
31	2.971438718E-4	9.798763144E-5	3.493496402E-4	4.711750326E-5	9.010888404E-5	1.64761449E-5	1.964956355E-5	3.199613213E-6
32	2.654260571E-4	4.877840604E-5	2.229232836E-4	3.733553221E-5	3.164325627E-5	4.758094834E-6	8.860850549E-6	1.507293302E-6
33	1.286885304E-4	2.631771173E-5	1.347418412E-4	2.972599932E-5	7.974366757E-6	2.025385282E-6	2.162924271E-6	4.957984487E-7
34	7.11181842E-5	1.654663972E-5	1.052636131E-4	1.223590894E-5	2.205087954E-6	3.954305399E-7	1.581258204E-6	3.171592132E-7
35	4.864061654E-5	1.19274955E-5	5.398725064E-5	3.437757061E-6	2.879418659E-6	2.748401566E-7	3.918345347E-7	8.258344435E-8
36	3.01211352E-5	4.781207874E-6	1.667889932E-5	1.041969262E-6	5.713019706E-7	6.460262051E-8	1.34711096E-7	1.059851841E-8
37	1.3891732E-5	1.369310585E-6	2.93104916E-6	3.108534909E-7	1.268069947E-7	1.84924635E-8	1.3572884E-8	3.864052985E-9
38	5.586848877E-6	3.075641418E-7	6.042893132E-7	9.421564928E-8	6.781126755E-8	7.561074556E-9	1.403364045E-9	6.32075126E-11
39	8.833136347E-7	1.119139232E-7	1.962793319E-7	1.818980518E-8	2.522184029E-8	2.162509641E-9	2.392303586E-10	2.457283246E-11
40	1.720841884E-7	4.352098052E-8	1.991087018E-8	5.247288854E-9	3.147511594E-9	6.074915614E-10	2.113727531E-10	4.148200318E-12
41	2.07054788E-8	1.111152341E-8	4.188818522E-9	4.621642123E-10	1.883065395E-9	1.376279075E-10	0	0
