# Supplementary material for: Full-dimensional quantum stereodynamics of the non-adiabatic quenching of OH(A2Σ+) by H2
Source: Nat Chem. 2021 Aug 9;13(9):909–15. doi: 10.1038/s41557-021-00730-1 (PMC8440216; doi:10.1038/s41557-021-00730-1)
Supplement: Source Data Fig. 2 — Statistical Source Data in plain text. [file 41557_2021_730_MOESM5_ESM.zip › Fig2ef.txt]

N\-(OH)	OH(A'): v=0	OH(A''): v=0	OH(A'): v=1	OH(A''): v=1	OH(A'): v=2	OH(A''): v=2	OH(A'): v=3	OH(A''): v=3
1	2.479139252E-4	2.242158043E-17	4.453140181E-5	1.423630204E-17	2.595065122E-5	9.610625646E-18	1.448434487E-5	1.058215661E-17
2	6.669262032E-4	2.466815032E-5	1.709492365E-4	1.051524348E-5	8.00570907E-5	6.818195899E-6	4.500350192E-5	2.343272431E-6
3	0.001044916242	7.894938105E-5	1.878163618E-4	3.329597354E-5	1.153362594E-4	1.412406962E-5	7.807323612E-5	8.10071311E-6
4	0.001234351809	2.111539554E-4	2.85580553E-4	6.200359645E-5	1.456624468E-4	3.502725112E-5	8.828030637E-5	1.389889342E-5
5	0.001552904428	3.67015436E-4	3.790133338E-4	1.040684473E-4	2.142326095E-4	4.488712114E-5	1.168964252E-4	2.113269213E-5
6	0.001658802066	6.525985337E-4	4.170381765E-4	1.725118605E-4	2.331457054E-4	6.454532679E-5	1.571140972E-4	3.28129313E-5
7	0.001855234421	0.001026295852	4.915669792E-4	2.803623746E-4	2.914249807E-4	7.800199836E-5	1.890779093E-4	4.28458507E-5
8	0.002204280152	0.001412317103	5.502312782E-4	3.652239234E-4	3.810634021E-4	1.103830948E-4	2.563439763E-4	4.64886061E-5
9	0.002391269949	0.001677621501	5.749428335E-4	4.483273378E-4	4.473851019E-4	1.255726517E-4	2.475845414E-4	5.603502843E-5
10	0.002648806721	0.002015915801	7.189891038E-4	4.414172157E-4	4.816000766E-4	1.432104892E-4	3.027021845E-4	4.218030814E-5
11	0.002995713436	0.002169165979	7.651968112E-4	4.957697707E-4	4.827183583E-4	1.67982079E-4	3.053884649E-4	3.848235026E-5
12	0.003277263351	0.002584730829	8.144040406E-4	5.438521116E-4	4.794225267E-4	1.822806834E-4	3.778798455E-4	5.111461562E-5
13	0.00384482442	0.003153375579	8.541977625E-4	5.566653081E-4	5.114317278E-4	1.757173735E-4	4.015959855E-4	4.766713724E-5
14	0.004242690609	0.003598486413	0.001024191411	6.479531056E-4	5.818452125E-4	1.810333328E-4	4.392658961E-4	6.325443536E-5
15	0.004863668931	0.003749400624	0.001224793606	7.210137242E-4	6.769716756E-4	2.410459479E-4	4.594184573E-4	6.995649329E-5
16	0.005652261202	0.004289670472	0.001444178358	8.718016282E-4	6.634422255E-4	2.923771333E-4	4.788668355E-4	1.036842863E-4
17	0.006115684201	0.004913128988	0.001791427741	9.733582744E-4	8.58215725E-4	3.662805175E-4	5.035900164E-4	1.302912052E-4
18	0.006844098286	0.005073986183	0.00227534626	0.001105999225	7.907129242E-4	3.56267485E-4	4.570706897E-4	1.676801282E-4
19	0.00818666434	0.00530386883	0.002594402308	0.001199880771	9.97911078E-4	3.697122469E-4	4.430464831E-4	1.878312744E-4
20	0.009150096452	0.005417152201	0.002935261675	0.001137362157	0.001168161109	3.671730005E-4	4.251361253E-4	2.072768085E-4
21	0.009399878869	0.005034150499	0.003373997661	0.001057543735	0.001057494718	3.346718064E-4	3.127805074E-4	2.137210436E-4
22	0.00958966093	0.004290017765	0.002880150199	9.583465775E-4	0.00116805603	2.964257252E-4	3.163420059E-4	2.307464342E-4
23	0.008590953763	0.003665877865	0.002811359312	7.5458268E-4	0.00102961064	3.294733039E-4	2.165683822E-4	2.005113272E-4
24	0.00769900332	0.002820037675	0.002153063133	7.46236258E-4	7.159731353E-4	2.388598691E-4	1.132524072E-4	1.956350967E-4
25	0.006188298064	0.002143915959	0.00171897761	5.124762085E-4	7.083278134E-4	2.5766169E-4	9.011693147E-5	1.32577152E-4
26	0.004600721124	0.001679815541	0.001539506632	3.992661809E-4	4.607392272E-4	2.335531072E-4	6.012889329E-5	7.384272099E-5
27	0.003345189446	0.001187213071	9.625055724E-4	2.600441066E-4	2.544264617E-4	1.920684405E-4	3.585756062E-5	7.117238868E-5
28	0.002116260694	8.269160658E-4	6.577567575E-4	1.554094553E-4	1.977897412E-4	2.014047933E-4	2.152046165E-5	8.940573015E-6
29	0.001272884402	5.217017486E-4	4.121159019E-4	1.2631141E-4	1.281308581E-4	1.547949088E-4	1.493674292E-5	2.809168511E-5
30	8.307558149E-4	2.895639952E-4	1.991120396E-4	9.335389747E-5	6.741065271E-5	1.427430318E-4	1.144526028E-5	2.187981594E-5
31	5.478205756E-4	1.744619446E-4	1.103965406E-4	7.169455485E-5	3.336095071E-5	7.583916882E-5	7.644339254E-6	1.668876519E-5
32	3.931437405E-4	1.084557329E-4	7.480097206E-5	5.533860374E-5	1.86787701E-5	3.553371463E-5	5.038773052E-6	8.114392671E-6
33	2.517135438E-4	9.284901955E-5	4.869866075E-5	5.182017037E-5	7.097856684E-6	1.206262234E-5	2.448927248E-6	3.098304233E-6
34	1.347861557E-4	2.95908636E-5	2.416685401E-5	3.944743297E-5	2.170985709E-6	1.630829003E-6	1.330689446E-6	1.642940526E-6
35	5.539233745E-5	2.255132407E-5	1.203725812E-5	1.7942843E-5	1.044873952E-6	1.073945188E-6	4.331758482E-7	2.41815904E-7
36	1.905966095E-5	1.084644375E-5	5.629003294E-6	5.979200155E-6	4.636641769E-7	3.240249094E-7	1.229923031E-7	3.919898396E-8
37	6.037151386E-6	7.983449099E-6	1.970967713E-6	2.095409166E-6	1.826646152E-7	1.764870878E-7	2.404515818E-8	5.042334338E-9
38	1.86769908E-6	2.070965497E-6	6.180591214E-7	6.080558997E-7	6.158825359E-8	5.144205086E-8	3.656151007E-9	6.246115947E-10
39	1.06273462E-6	1.176684989E-6	1.707763299E-7	5.365864411E-8	2.732563497E-8	4.302189951E-9	4.004336251E-10	4.262812894E-11
40	3.310450537E-7	2.337349132E-7	6.068964041E-8	1.063295583E-8	1.310127283E-8	2.408578459E-9	6.27068873E-10	5.750376532E-11
41	7.525647607E-8	3.681935931E-8	6.026920303E-9	1.404181283E-9	1.894138631E-9	3.796059739E-10	9.280305513E-11	1.244290872E-11
