# Supplementary material for: Full-dimensional quantum stereodynamics of the non-adiabatic quenching of OH(A2Σ+) by H2
Source: Nat Chem. 2021 Aug 9;13(9):909–15. doi: 10.1038/s41557-021-00730-1 (PMC8440216; doi:10.1038/s41557-021-00730-1)
Supplement: Source Data Fig. 2 — Statistical Source Data in plain text. [file 41557_2021_730_MOESM5_ESM.zip › Fig2gh.txt]

N\-(OH)	OH(A'): v=0	OH(A''): v=0	OH(A'): v=1	OH(A''): v=1	OH(A'): v=2	OH(A''): v=2	OH(A'): v=3	OH(A''): v=3
1	1.743003512E-4	4.48303429E-17	3.968331881E-5	3.460506386E-17	4.923603796E-5	2.414569055E-17	1.777896495E-5	2.651719746E-17
2	5.188375395E-4	3.889097737E-5	1.308974839E-4	1.066520226E-5	1.407971156E-4	2.36102458E-6	4.918243684E-5	2.084648098E-6
3	6.467418478E-4	1.345341112E-4	1.821845847E-4	3.792066155E-5	2.254374101E-4	8.600224951E-6	7.45758837E-5	5.330448959E-6
4	9.56210292E-4	3.057124261E-4	2.706069643E-4	7.434128522E-5	2.990513799E-4	2.064213416E-5	9.019053853E-5	1.23923295E-5
5	0.001020441429	5.54302466E-4	3.043108112E-4	1.146205529E-4	3.471527897E-4	2.950233697E-5	1.264675345E-4	1.47183626E-5
6	0.001214228029	8.109727443E-4	3.778277534E-4	1.593758475E-4	4.123784056E-4	4.085129206E-5	1.411527367E-4	1.951565058E-5
7	0.001491104532	0.00111926476	4.002399088E-4	2.228501599E-4	4.566345731E-4	5.049956663E-5	1.826732682E-4	2.399661184E-5
8	0.001732851528	0.001414198883	4.995064526E-4	2.287906035E-4	5.136158085E-4	6.896613249E-5	2.336716275E-4	2.723442658E-5
9	0.002042041833	0.001654202674	4.923219685E-4	3.08909848E-4	5.644279273E-4	7.494174609E-5	2.957485824E-4	2.954436077E-5
10	0.002213916819	0.001704305764	6.397270763E-4	3.037619506E-4	6.295226693E-4	1.004740393E-4	3.643035614E-4	3.517909991E-5
11	0.002333794381	0.001944392115	5.6815741E-4	3.249877074E-4	7.237642681E-4	1.05839813E-4	4.169804295E-4	4.731620858E-5
12	0.002477264128	0.002124310548	7.5909543E-4	3.96065413E-4	7.367341024E-4	1.338097929E-4	4.773145235E-4	5.765119788E-5
13	0.002736966577	0.002581528451	7.438445759E-4	4.044663604E-4	7.854251335E-4	1.33385563E-4	4.922020497E-4	6.5574363E-5
14	0.003221834744	0.002976657587	9.844891705E-4	4.290713836E-4	7.744817967E-4	1.58892768E-4	5.487288563E-4	8.88684037E-5
15	0.003524550056	0.003281002242	0.001005720858	4.698409111E-4	7.831143165E-4	1.772063358E-4	5.371687084E-4	1.039691056E-4
16	0.004476265542	0.003863804593	0.00109425637	5.510947527E-4	7.518694967E-4	1.97287589E-4	6.03032954E-4	1.314743455E-4
17	0.005232146545	0.004602664547	0.0010269858	5.860355068E-4	7.514449991E-4	2.336791259E-4	6.621366347E-4	1.710508113E-4
18	0.006610129226	0.005270393671	0.00145644607	7.248352108E-4	7.796169008E-4	2.130215363E-4	6.656592988E-4	2.069416625E-4
19	0.008334551141	0.006300514371	0.001624148923	7.751376969E-4	8.728751022E-4	2.611083723E-4	6.10799096E-4	2.232608252E-4
20	0.01014787462	0.007119153114	0.002077931877	8.657732566E-4	8.644910632E-4	2.669246514E-4	5.400168815E-4	2.425594178E-4
21	0.01223427971	0.007578978788	0.002199660746	0.001029255183	9.048648332E-4	2.839012477E-4	4.59442015E-4	2.643555409E-4
22	0.01328924767	0.007889704748	0.002160290097	8.97549008E-4	8.86705923E-4	3.462077054E-4	4.413774005E-4	2.864545469E-4
23	0.01275797591	0.007286756818	0.00253937956	0.001010706361	9.499154141E-4	3.435470793E-4	3.37463054E-4	2.713122621E-4
24	0.01223742763	0.006258754943	0.002315946782	9.16646418E-4	7.897508466E-4	3.306282868E-4	2.823102694E-4	2.887582751E-4
25	0.01103949053	0.005066913007	0.002225475468	6.604920138E-4	9.886458923E-4	3.689930367E-4	2.222374404E-4	2.462636548E-4
26	0.008892062308	0.003624404728	0.001821147468	7.423134108E-4	9.13348632E-4	3.75103214E-4	1.435857805E-4	1.201816204E-4
27	0.007273108906	0.002732196696	0.001376041132	5.280193307E-4	5.115835631E-4	3.744147533E-4	9.105880019E-5	1.451191641E-4
28	0.005774089832	0.001841940385	0.001204079208	3.68693301E-4	5.555677874E-4	4.08722476E-4	5.359687626E-5	4.801392062E-5
29	0.004183165541	0.001189127123	0.001026917323	3.741146529E-4	3.72041019E-4	3.669501354E-4	4.632949589E-5	6.464795352E-5
30	0.002853485126	7.694684348E-4	6.329034661E-4	1.556519891E-4	2.874108877E-4	3.406609847E-4	4.8285067E-5	4.547396249E-5
31	0.001699493137	4.888602976E-4	3.851446487E-4	1.957630516E-4	1.810071622E-4	2.491221224E-4	3.859181011E-5	5.894738879E-5
32	9.122871134E-4	3.660438722E-4	2.839588654E-4	1.899642935E-4	8.083507149E-5	1.569213281E-4	2.161170442E-5	4.113666237E-5
33	4.899906773E-4	2.359268183E-4	1.637848921E-4	1.177441901E-4	2.420945223E-5	6.692961703E-5	1.024382138E-5	1.686173851E-5
34	2.833867496E-4	1.224877199E-4	9.337492612E-5	1.595144613E-4	6.530702033E-6	1.514798694E-5	2.966650274E-6	8.652638606E-6
35	1.240573744E-4	1.258644359E-4	5.883045459E-5	8.610784824E-5	3.871761444E-6	3.184512272E-6	1.488868125E-6	2.879717418E-6
36	6.400011472E-5	4.005705802E-5	2.802125415E-5	3.775682774E-5	1.817619227E-6	3.058645334E-6	4.17205944E-7	1.316835075E-7
37	3.304897205E-5	3.066099327E-5	8.644543542E-6	1.198486093E-5	6.624357133E-7	7.366346966E-7	9.623790977E-8	7.007942529E-8
38	1.633007981E-5	1.945905623E-5	2.323402698E-6	2.582331285E-6	2.926898266E-7	3.231982762E-7	1.06830762E-8	4.139207336E-9
39	3.70913668E-6	5.698928067E-6	7.141484544E-7	4.916060471E-7	9.085696714E-8	8.046205663E-8	3.941814041E-9	3.069827928E-10
40	2.43114679E-6	1.415645959E-6	1.858649163E-7	9.866003388E-8	3.674530139E-8	1.257597797E-8	7.265881579E-10	2.684157286E-10
41	6.712238425E-7	2.771409869E-7	3.080106701E-8	6.575819482E-9	1.232319643E-8	1.836313038E-9	3.997112917E-10	1.035757887E-10
