# Supplementary material for: Full-dimensional quantum stereodynamics of the non-adiabatic quenching of OH(A2Σ+) by H2
Source: Nat Chem. 2021 Aug 9;13(9):909–15. doi: 10.1038/s41557-021-00730-1 (PMC8440216; doi:10.1038/s41557-021-00730-1)
Supplement: Source Data Fig. 2 — Statistical Source Data in plain text. [file 41557_2021_730_MOESM5_ESM.zip › README.txt]

This folder contains the source data for Nat. Chem., 

For Figures 2 and 3, definitions of the data columns are given in the first row.
For Figure 4, the first and second columns of the data are the theta_H2 and theta_OH coordinates in radians. The third, fourth, fifth, and sixth column are the probability densities of the four adiabatic wave functions on the 1 2A, 2 2A, 3 2A, and 4 2A electronic state surfaces, respectively.  
