# Supplementary material for: Full-dimensional quantum stereodynamics of the non-adiabatic quenching of OH(A2Σ+) by H2
Source: Nat Chem. 2021 Aug 9;13(9):909–15. doi: 10.1038/s41557-021-00730-1 (PMC8440216; doi:10.1038/s41557-021-00730-1)
Supplement: Source Data Fig. 3 — Statistical Source Data in plain text. [file 41557_2021_730_MOESM6_ESM.zip › Fig3a.txt]

v\-(H\-(2))	sum	A'	A''
0	0.03009942226	0.01855723882	0.01154218344
1	0.035684895306	0.02589866067	0.009786234636
2	0.024503276802	0.01827035449	0.006232922312
3	0.012751210813	0.009140253773	0.00361095704
4	0.00733701377	0.005276270169	0.002060743601
5	0.003921040442	0.002640212608	0.001280827834
6	0.0028024275364	0.002023386819	7.790407174E-4
7	0.0015491133435	0.001152646228	3.964671155E-4
8	7.345633546E-4	5.369355922E-4	1.976277624E-4
9	5.322163814E-4	3.992984166E-4	1.329179648E-4
10	2.3657267933E-4	1.689379628E-4	6.763471653E-5
11	6.336188234E-5	4.260682897E-5	2.075505337E-5
12	0	0	0
13	0	0	0
14	0	0	0
15	0	0	0
