# Supplementary material for: Full-dimensional quantum stereodynamics of the non-adiabatic quenching of OH(A2Σ+) by H2
Source: Nat Chem. 2021 Aug 9;13(9):909–15. doi: 10.1038/s41557-021-00730-1 (PMC8440216; doi:10.1038/s41557-021-00730-1)
Supplement: Source Data Fig. 3 — Statistical Source Data in plain text. [file 41557_2021_730_MOESM6_ESM.zip › Fig3b.txt]

j\-(H\-(2))	sum	A'	A''
0	8.88934713598261E-11	8.889340243E-11	6.892982608E-17
1	0.025896003082	0.02012827365	0.005767729432
2	3.5873170813E-10	2.77306999E-10	8.142470913E-11
3	0.029206375435	0.02033243308	0.008873942355
4	5.371960827E-10	3.859491405E-10	1.512469422E-10
5	0.02233796525	0.01497789767	0.00736006758
6	6.7086644E-10	4.727239767E-10	1.981424633E-10
7	0.014719012254	0.009778747912	0.004940264342
8	7.244123111E-10	4.904759299E-10	2.339363812E-10
9	0.010451355434	0.006759854556	0.003691500878
10	7.126300452E-10	4.704899324E-10	2.421401128E-10
11	0.007457259532	0.004868834473	0.002588425059
12	6.531232569E-10	4.238869105E-10	2.292363464E-10
13	0.005103715116	0.003577712075	0.001526003041
14	5.400596812E-10	3.419645409E-10	1.980951403E-10
15	0.0031472660442	0.002323653431	8.236126132E-4
16	4.118199873E-10	2.55463101E-10	1.563568863E-10
17	0.0013233203788	9.553895064E-4	3.679308724E-4
18	2.897026696E-10	1.875060831E-10	1.021965865E-10
19	4.175882359E-4	2.90257511E-4	1.273307249E-4
20	1.7238940376E-10	1.101363049E-10	6.225309886E-11
21	1.1994219774E-4	8.67955332E-5	3.314666454E-5
22	9.068582377E-11	5.47753057E-11	3.591051807E-11
23	2.7553801047E-5	2.049257698E-5	7.061224067E-6
24	3.914496959E-11	2.459025693E-11	1.455471266E-11
25	6.833199244E-6	5.679946143E-6	1.153253101E-6
26	1.4944550137E-11	9.750687836E-12	5.193862301E-12
27	9.192951244E-7	7.768481161E-7	1.424470083E-7
