# Supplementary material for: Full-dimensional quantum stereodynamics of the non-adiabatic quenching of OH(A2Σ+) by H2
Source: Nat Chem. 2021 Aug 9;13(9):909–15. doi: 10.1038/s41557-021-00730-1 (PMC8440216; doi:10.1038/s41557-021-00730-1)
Supplement: Source Data Fig. 3 — Statistical Source Data in plain text. [file 41557_2021_730_MOESM6_ESM.zip › Fig3c.txt]

v\-(H\-(2))	sum	A'	A''
0	0.04674642857	0.02813808324	0.01860834533
1	0.06570775351	0.0455083948	0.02019935871
2	0.05060241651	0.03257441525	0.01802800126
3	0.04846255301	0.0316590775	0.01680347551
4	0.030846841499	0.02161046736	0.009236374139
5	0.01897142872	0.01332454277	0.00564688595
6	0.010475348114	0.007147036794	0.00332831132
7	0.004552317125	0.002874324241	0.001677992884
8	0.0018637263319	0.001227842338	6.358839939E-4
9	6.72191904E-4	4.637864953E-4	2.084054087E-4
10	2.2509897885E-4	1.435072131E-4	8.159176575E-5
11	7.966306354E-5	5.547746187E-5	2.418560167E-5
12	6.500426142E-6	4.50987196E-6	1.990554182E-6
13	0	0	0
14	0	0	0
15	0	0	0
