# Supplementary material for: Full-dimensional quantum stereodynamics of the non-adiabatic quenching of OH(A2Σ+) by H2
Source: Nat Chem. 2021 Aug 9;13(9):909–15. doi: 10.1038/s41557-021-00730-1 (PMC8440216; doi:10.1038/s41557-021-00730-1)
Supplement: Source Data Fig. 3 — Statistical Source Data in plain text. [file 41557_2021_730_MOESM6_ESM.zip › Fig3d.txt]

j\-(H\-(2))	sum	A'	A''
0	9.93593235478585E-11	9.935926597E-11	5.757785851E-17
1	0.033836674883	0.02737180713	0.006464867753
2	3.5153195923E-10	2.827124863E-10	6.881947293E-11
3	0.04560760097	0.03105036024	0.01455724073
4	5.254861913E-10	3.917343653E-10	1.33751826E-10
5	0.04347238506	0.02894309445	0.01452929061
6	6.312996518E-10	4.481692549E-10	1.831303969E-10
7	0.0392132557	0.02446852875	0.01474472695
8	6.957157554E-10	4.828421694E-10	2.12873586E-10
9	0.04118750763	0.02412964954	0.01705785809
10	6.839324773E-10	4.578877312E-10	2.260447461E-10
11	0.03424774906	0.02114109659	0.01310665247
12	6.574038129E-10	4.390868663E-10	2.183169466E-10
13	0.022228246702	0.01497967238	0.007248574322
14	5.746861393E-10	3.79521229E-10	1.951649103E-10
15	0.012143691694	0.007856847473	0.004286844221
16	4.46453334E-10	2.921159261E-10	1.543374079E-10
17	0.005016155829	0.003250388079	0.00176576775
18	3.367429759E-10	2.243020485E-10	1.124409274E-10
19	0.0016796293516	0.001095246116	5.843832356E-4
20	2.045027767E-10	1.31775073E-10	7.27277037E-11
21	4.097365616E-4	3.023850727E-4	1.073514889E-4
22	1.2171996083E-10	7.854437374E-11	4.317558709E-11
23	1.1977613884E-4	9.836740394E-5	2.14087349E-5
24	5.458891837E-11	3.464902705E-11	1.993989132E-11
25	4.0722083921E-5	3.560722988E-5	5.114854041E-6
26	1.9445839884E-11	1.323097689E-11	6.214862994E-12
27	9.1306582304E-6	8.411100706E-6	7.195575244E-7
