# Supplementary material for: Full-dimensional quantum stereodynamics of the non-adiabatic quenching of OH(A2Σ+) by H2
Source: Nat Chem. 2021 Aug 9;13(9):909–15. doi: 10.1038/s41557-021-00730-1 (PMC8440216; doi:10.1038/s41557-021-00730-1)
Supplement: Source Data Fig. 3 — Statistical Source Data in plain text. [file 41557_2021_730_MOESM6_ESM.zip › Fig3e.txt]

v\-(H\-(2))	sum	A'	A''
0	0.04210385659	0.02218344437	0.01992041222
1	0.06633645107	0.04189491495	0.02444153612
2	0.07028734681	0.04208666235	0.02820068446
3	0.06736290276	0.04475880413	0.02260409863
4	0.04275647512	0.03159015023	0.01116632489
5	0.025870925604	0.01996492248	0.005906003124
6	0.011826412828	0.008690470393	0.003135942435
7	0.005063461897	0.003677136862	0.001386325035
8	0.0017890342482	0.001211628951	5.774052972E-4
9	6.628737998E-4	4.467604042E-4	2.161133956E-4
10	2.3571001637E-4	1.444529814E-4	9.125703497E-5
11	8.154121304E-5	5.572641087E-5	2.581480217E-5
12	3.3181287491E-5	2.406156991E-5	9.119717581E-6
13	6.132179105E-7	5.049349155E-7	1.08282995E-7
14	0	0	0
15	0	0	0
