# Supplementary material for: Full-dimensional quantum stereodynamics of the non-adiabatic quenching of OH(A2Σ+) by H2
Source: Nat Chem. 2021 Aug 9;13(9):909–15. doi: 10.1038/s41557-021-00730-1 (PMC8440216; doi:10.1038/s41557-021-00730-1)
Supplement: Source Data Fig. 3 — Statistical Source Data in plain text. [file 41557_2021_730_MOESM6_ESM.zip › Fig3f.txt]

j\-(H\-(2))	sum	A'	A''
0	9.40867487020538E-11	9.408661189E-11	1.368120538E-16
1	0.047024839807	0.03951650008	0.007508339727
2	4.1116063414E-10	3.356676622E-10	7.549297194E-11
3	0.07136567118	0.05272007148	0.0186455997
4	6.283847087E-10	4.73516821E-10	1.548678877E-10
5	0.06252480576	0.04255466084	0.01997014492
6	7.781316021E-10	5.53020591E-10	2.251110111E-10
7	0.04998808659	0.02928712756	0.02070095903
8	8.416972477E-10	5.692454542E-10	2.724517935E-10
9	0.04205010951	0.02017112912	0.02187898039
10	8.420412759E-10	5.525076021E-10	2.895336738E-10
11	0.02957360338	0.01384318239	0.01573042099
12	8.160550411E-10	5.250984247E-10	2.909566164E-10
13	0.016697869534	0.009138364082	0.007559505452
14	7.372889104E-10	4.649603894E-10	2.72328521E-10
15	0.008272797724	0.00491238702	0.003360410704
16	5.827495176E-10	3.656229784E-10	2.171265392E-10
17	0.004276985738	0.002713636916	0.001563348822
18	4.301048608E-10	2.658681042E-10	1.642367566E-10
19	0.0017509531601	0.001190577262	5.603758981E-4
20	2.908555343E-10	1.855523507E-10	1.053031836E-10
21	6.076496649E-4	4.614095684E-4	1.462400965E-4
22	1.7592012769E-10	1.161072335E-10	5.981289419E-11
23	1.9871011654E-4	1.528837932E-4	4.582632334E-5
24	8.205997038E-11	5.346472079E-11	2.859524959E-11
25	6.2455622725E-5	5.307325224E-5	9.382370485E-6
26	3.358228286E-11	2.07849496E-11	1.279733326E-11
27	1.6241942003E-5	1.463307694E-5	1.608865063E-6
