# Supplementary material for: Full-dimensional quantum stereodynamics of the non-adiabatic quenching of OH(A2Σ+) by H2
Source: Nat Chem. 2021 Aug 9;13(9):909–15. doi: 10.1038/s41557-021-00730-1 (PMC8440216; doi:10.1038/s41557-021-00730-1)
Supplement: Source Data Fig. 4 — Statistical Source Data in plain text. [file 41557_2021_730_MOESM7_ESM.zip]

Archive with 4 entries (4 files):
- Fig4ab.txt
- Fig4cd.txt
- Fig4ef.txt
- README.txt
