# Supplementary material for: Full-dimensional quantum stereodynamics of the non-adiabatic quenching of OH(A2Σ+) by H2
Source: Nat Chem. 2021 Aug 9;13(9):909–15. doi: 10.1038/s41557-021-00730-1 (PMC8440216; doi:10.1038/s41557-021-00730-1)
Supplement: Source Data Fig. 4 — Statistical Source Data in plain text. [file 41557_2021_730_MOESM7_ESM.zip › Fig4ab.txt]

     3.08987689     3.08364654     0.00000034     0.00000006     0.00000129     0.00000001
     3.08987689     3.00858188     0.00000039     0.00000009     0.00000250     0.00000001
     3.08987689     2.93307424     0.00000054     0.00000008     0.00000347     0.00000001
     3.08987689     2.85746622     0.00000031     0.00000010     0.00000490     0.00000001
     3.08987689     2.78182030     0.00000030     0.00000010     0.00000679     0.00000001
     3.08987689     2.70615602     0.00000028     0.00000010     0.00000884     0.00000001
     3.08987689     2.63048148     0.00000024     0.00000012     0.00001138     0.00000001
     3.08987689     2.55480075     0.00000029     0.00000011     0.00001477     0.00000001
     3.08987689     2.47911572     0.00000029     0.00000014     0.00001889     0.00000001
     3.08987689     2.40342784     0.00000028     0.00000018     0.00002393     0.00000001
     3.08987689     2.32773805     0.00000033     0.00000020     0.00003008     0.00000001
     3.08987689     2.25204682     0.00000032     0.00000026     0.00003699     0.00000001
     3.08987689     2.17635441     0.00000034     0.00000028     0.00004467     0.00000001
     3.08987689     2.10066104     0.00000036     0.00000032     0.00005372     0.00000002
     3.08987689     2.02496696     0.00000037     0.00000034     0.00006433     0.00000002
     3.08987689     1.94927263     0.00000041     0.00000040     0.00007549     0.00000003
     3.08987689     1.87357771     0.00000047     0.00000039     0.00008573     0.00000002
     3.08987689     1.79788268     0.00000052     0.00000044     0.00009468     0.00000002
     3.08987689     1.72218728     0.00000063     0.00000041     0.00010280     0.00000002
     3.08987689     1.64649189     0.00000067     0.00000040     0.00011006     0.00000002
     3.08987689     1.57079637     0.00000081     0.00000040     0.00011558     0.00000002
     3.08987689     1.49510086     0.00000085     0.00000039     0.00011829     0.00000002
     3.08987689     1.41940534     0.00000101     0.00000036     0.00011766     0.00000002
     3.08987689     1.34371006     0.00000109     0.00000036     0.00011390     0.00000002
     3.08987689     1.26801491     0.00000114     0.00000030     0.00010777     0.00000002
     3.08987689     1.19231999     0.00000125     0.00000032     0.00010041     0.00000002
     3.08987689     1.11662555     0.00000130     0.00000030     0.00009316     0.00000001
     3.08987689     1.04093158     0.00000139     0.00000029     0.00008738     0.00000001
     3.08987689     0.96523833     0.00000153     0.00000027     0.00008322     0.00000001
     3.08987689     0.88954592     0.00000173     0.00000023     0.00007831     0.00000002
     3.08987689     0.81385458     0.00000197     0.00000021     0.00007546     0.00000002
     3.08987689     0.73816472     0.00000236     0.00000021     0.00007652     0.00000002
     3.08987689     0.66247696     0.00000289     0.00000019     0.00007176     0.00000002
     3.08987689     0.58679199     0.00000376     0.00000019     0.00007320     0.00000002
     3.08987689     0.51111120     0.00000535     0.00000020     0.00006387     0.00000002
     3.08987689     0.43543667     0.00000842     0.00000024     0.00006711     0.00000002
     3.08987689     0.35977238     0.00001173     0.00000052     0.00006645     0.00000001
     3.08987689     0.28412646     0.00001752     0.00000101     0.00005671     0.00000001
     3.08987689     0.20851851     0.00002322     0.00000330     0.00005579     0.00000001
     3.08987689     0.13301072     0.00001760     0.00000420     0.00002820     0.00000001
     3.08987689     0.05794620     0.00004670     0.00003142     0.00003857     0.00000001
 
     3.02288365     3.08364654     0.00000059     0.00000015     0.00000295     0.00000002
     3.02288365     3.00858188     0.00000080     0.00000020     0.00000579     0.00000002
     3.02288365     2.93307424     0.00000102     0.00000019     0.00000813     0.00000001
     3.02288365     2.85746622     0.00000060     0.00000022     0.00001165     0.00000002
     3.02288365     2.78182030     0.00000063     0.00000023     0.00001639     0.00000003
     3.02288365     2.70615602     0.00000056     0.00000023     0.00002156     0.00000003
     3.02288365     2.63048148     0.00000050     0.00000027     0.00002771     0.00000002
     3.02288365     2.55480075     0.00000058     0.00000027     0.00003561     0.00000002
     3.02288365     2.47911572     0.00000060     0.00000033     0.00004509     0.00000002
     3.02288365     2.40342784     0.00000061     0.00000041     0.00005669     0.00000002
     3.02288365     2.32773805     0.00000069     0.00000047     0.00007099     0.00000002
     3.02288365     2.25204682     0.00000070     0.00000056     0.00008720     0.00000002
     3.02288365     2.17635441     0.00000076     0.00000064     0.00010517     0.00000003
     3.02288365     2.10066104     0.00000081     0.00000070     0.00012613     0.00000004
     3.02288365     2.02496696     0.00000085     0.00000079     0.00015040     0.00000005
     3.02288365     1.94927263     0.00000093     0.00000088     0.00017557     0.00000006
     3.02288365     1.87357771     0.00000106     0.00000089     0.00019852     0.00000005
     3.02288365     1.79788268     0.00000120     0.00000096     0.00021866     0.00000005
     3.02288365     1.72218728     0.00000138     0.00000090     0.00023705     0.00000005
     3.02288365     1.64649189     0.00000154     0.00000091     0.00025353     0.00000005
     3.02288365     1.57079637     0.00000176     0.00000089     0.00026609     0.00000005
     3.02288365     1.49510086     0.00000187     0.00000086     0.00027228     0.00000005
     3.02288365     1.41940534     0.00000216     0.00000083     0.00027084     0.00000004
     3.02288365     1.34371006     0.00000229     0.00000075     0.00026219     0.00000004
     3.02288365     1.26801491     0.00000244     0.00000071     0.00024798     0.00000004
     3.02288365     1.19231999     0.00000264     0.00000071     0.00023072     0.00000003
     3.02288365     1.11662555     0.00000281     0.00000065     0.00021327     0.00000003
     3.02288365     1.04093158     0.00000304     0.00000069     0.00019849     0.00000003
     3.02288365     0.96523833     0.00000334     0.00000064     0.00018699     0.00000003
     3.02288365     0.88954592     0.00000380     0.00000060     0.00017402     0.00000003
     3.02288365     0.81385458     0.00000438     0.00000059     0.00016512     0.00000004
     3.02288365     0.73816472     0.00000519     0.00000063     0.00016472     0.00000004
     3.02288365     0.66247696     0.00000642     0.00000068     0.00015069     0.00000004
     3.02288365     0.58679199     0.00000822     0.00000080     0.00014983     0.00000004
     3.02288365     0.51111120     0.00001127     0.00000099     0.00013234     0.00000004
     3.02288365     0.43543667     0.00001719     0.00000158     0.00013423     0.00000003
     3.02288365     0.35977238     0.00002432     0.00000316     0.00012797     0.00000003
     3.02288365     0.28412646     0.00003358     0.00000617     0.00011102     0.00000002
     3.02288365     0.20851851     0.00004044     0.00001732     0.00010164     0.00000002
     3.02288365     0.13301072     0.00003832     0.00002057     0.00005732     0.00000002
     3.02288365     0.05794620     0.00008095     0.00006906     0.00006635     0.00000003
 
     2.95549464     3.08364654     0.00000070     0.00000024     0.00000451     0.00000002
     2.95549464     3.00858188     0.00000104     0.00000028     0.00000903     0.00000003
     2.95549464     2.93307424     0.00000124     0.00000031     0.00001298     0.00000002
     2.95549464     2.85746622     0.00000079     0.00000031     0.00001895     0.00000003
     2.95549464     2.78182030     0.00000082     0.00000035     0.00002729     0.00000004
     2.95549464     2.70615602     0.00000075     0.00000037     0.00003659     0.00000003
     2.95549464     2.63048148     0.00000067     0.00000040     0.00004688     0.00000003
     2.95549464     2.55480075     0.00000078     0.00000045     0.00005920     0.00000003
     2.95549464     2.47911572     0.00000081     0.00000054     0.00007367     0.00000003
     2.95549464     2.40342784     0.00000088     0.00000063     0.00009159     0.00000003
     2.95549464     2.32773805     0.00000097     0.00000073     0.00011409     0.00000003
     2.95549464     2.25204682     0.00000101     0.00000085     0.00013984     0.00000003
     2.95549464     2.17635441     0.00000110     0.00000098     0.00016822     0.00000004
     2.95549464     2.10066104     0.00000120     0.00000109     0.00020074     0.00000006
     2.95549464     2.02496696     0.00000127     0.00000122     0.00023757     0.00000008
     2.95549464     1.94927263     0.00000143     0.00000131     0.00027496     0.00000008
     2.95549464     1.87357771     0.00000158     0.00000132     0.00030872     0.00000008
     2.95549464     1.79788268     0.00000182     0.00000138     0.00033857     0.00000007
     2.95549464     1.72218728     0.00000200     0.00000130     0.00036612     0.00000007
     2.95549464     1.64649189     0.00000223     0.00000134     0.00039094     0.00000007
     2.95549464     1.57079637     0.00000246     0.00000130     0.00040987     0.00000007
     2.95549464     1.49510086     0.00000263     0.00000129     0.00041919     0.00000007
     2.95549464     1.41940534     0.00000290     0.00000123     0.00041692     0.00000007
     2.95549464     1.34371006     0.00000311     0.00000112     0.00040352     0.00000006
     2.95549464     1.26801491     0.00000338     0.00000108     0.00038132     0.00000005
     2.95549464     1.19231999     0.00000362     0.00000105     0.00035386     0.00000005
     2.95549464     1.11662555     0.00000395     0.00000097     0.00032510     0.00000005
     2.95549464     1.04093158     0.00000430     0.00000107     0.00029886     0.00000004
     2.95549464     0.96523833     0.00000478     0.00000103     0.00027669     0.00000004
     2.95549464     0.88954592     0.00000551     0.00000105     0.00025304     0.00000005
     2.95549464     0.81385458     0.00000641     0.00000110     0.00023419     0.00000005
     2.95549464     0.73816472     0.00000755     0.00000126     0.00022749     0.00000006
     2.95549464     0.66247696     0.00000928     0.00000150     0.00020135     0.00000006
     2.95549464     0.58679199     0.00001161     0.00000191     0.00019173     0.00000005
     2.95549464     0.51111120     0.00001538     0.00000253     0.00017199     0.00000005
     2.95549464     0.43543667     0.00002234     0.00000448     0.00016430     0.00000004
     2.95549464     0.35977238     0.00003240     0.00000793     0.00015066     0.00000003
     2.95549464     0.28412646     0.00004047     0.00001670     0.00013242     0.00000003
     2.95549464     0.20851851     0.00004530     0.00003306     0.00010879     0.00000003
     2.95549464     0.13301072     0.00006010     0.00004334     0.00007421     0.00000002
     2.95549464     0.05794620     0.00008437     0.00008860     0.00006301     0.00000003
 
     2.88801622     3.08364654     0.00000076     0.00000031     0.00000597     0.00000002
     2.88801622     3.00858188     0.00000116     0.00000041     0.00001232     0.00000003
     2.88801622     2.93307424     0.00000131     0.00000041     0.00001826     0.00000004
     2.88801622     2.85746622     0.00000096     0.00000041     0.00002715     0.00000004
     2.88801622     2.78182030     0.00000094     0.00000049     0.00004006     0.00000004
     2.88801622     2.70615602     0.00000086     0.00000051     0.00005498     0.00000004
     2.88801622     2.63048148     0.00000081     0.00000055     0.00007021     0.00000003
     2.88801622     2.55480075     0.00000094     0.00000064     0.00008650     0.00000003
     2.88801622     2.47911572     0.00000099     0.00000075     0.00010525     0.00000003
     2.88801622     2.40342784     0.00000111     0.00000087     0.00012916     0.00000003
     2.88801622     2.32773805     0.00000121     0.00000101     0.00015997     0.00000004
     2.88801622     2.25204682     0.00000129     0.00000117     0.00019548     0.00000004
     2.88801622     2.17635441     0.00000139     0.00000132     0.00023414     0.00000006
     2.88801622     2.10066104     0.00000155     0.00000150     0.00027738     0.00000008
     2.88801622     2.02496696     0.00000165     0.00000163     0.00032493     0.00000009
     2.88801622     1.94927263     0.00000186     0.00000174     0.00037196     0.00000010
     2.88801622     1.87357771     0.00000208     0.00000172     0.00041404     0.00000009
     2.88801622     1.79788268     0.00000234     0.00000174     0.00045164     0.00000009
     2.88801622     1.72218728     0.00000252     0.00000170     0.00048684     0.00000009
     2.88801622     1.64649189     0.00000273     0.00000171     0.00051869     0.00000009
     2.88801622     1.57079637     0.00000295     0.00000169     0.00054298     0.00000009
     2.88801622     1.49510086     0.00000314     0.00000167     0.00055483     0.00000009
     2.88801622     1.41940534     0.00000341     0.00000160     0.00055153     0.00000008
     2.88801622     1.34371006     0.00000367     0.00000152     0.00053340     0.00000007
     2.88801622     1.26801491     0.00000408     0.00000143     0.00050319     0.00000007
     2.88801622     1.19231999     0.00000434     0.00000142     0.00046526     0.00000006
     2.88801622     1.11662555     0.00000484     0.00000135     0.00042423     0.00000006
     2.88801622     1.04093158     0.00000524     0.00000146     0.00038436     0.00000005
     2.88801622     0.96523833     0.00000593     0.00000148     0.00034861     0.00000005
     2.88801622     0.88954592     0.00000681     0.00000161     0.00031253     0.00000006
     2.88801622     0.81385458     0.00000795     0.00000175     0.00028102     0.00000006
     2.88801622     0.73816472     0.00000929     0.00000209     0.00026413     0.00000006
     2.88801622     0.66247696     0.00001126     0.00000255     0.00022742     0.00000006
     2.88801622     0.58679199     0.00001399     0.00000332     0.00020561     0.00000005
     2.88801622     0.51111120     0.00001827     0.00000467     0.00018686     0.00000005
     2.88801622     0.43543667     0.00002491     0.00000839     0.00016602     0.00000004
     2.88801622     0.35977238     0.00003581     0.00001287     0.00014969     0.00000004
     2.88801622     0.28412646     0.00004394     0.00002687     0.00013088     0.00000003
     2.88801622     0.20851851     0.00004697     0.00003843     0.00010038     0.00000003
     2.88801622     0.13301072     0.00007951     0.00006048     0.00008023     0.00000002
     2.88801622     0.05794620     0.00007516     0.00008065     0.00005086     0.00000002
 
     2.82050395     3.08364654     0.00000080     0.00000033     0.00000739     0.00000002
     2.82050395     3.00858188     0.00000127     0.00000056     0.00001587     0.00000003
     2.82050395     2.93307424     0.00000131     0.00000049     0.00002448     0.00000004
     2.82050395     2.85746622     0.00000117     0.00000055     0.00003691     0.00000004
     2.82050395     2.78182030     0.00000103     0.00000062     0.00005546     0.00000004
     2.82050395     2.70615602     0.00000093     0.00000063     0.00007789     0.00000004
     2.82050395     2.63048148     0.00000095     0.00000070     0.00009892     0.00000003
     2.82050395     2.55480075     0.00000107     0.00000080     0.00011818     0.00000003
     2.82050395     2.47911572     0.00000116     0.00000094     0.00014003     0.00000003
     2.82050395     2.40342784     0.00000129     0.00000109     0.00016953     0.00000004
     2.82050395     2.32773805     0.00000143     0.00000127     0.00020870     0.00000004
     2.82050395     2.25204682     0.00000154     0.00000145     0.00025395     0.00000005
     2.82050395     2.17635441     0.00000168     0.00000163     0.00030230     0.00000007
     2.82050395     2.10066104     0.00000187     0.00000185     0.00035474     0.00000009
     2.82050395     2.02496696     0.00000207     0.00000199     0.00041053     0.00000010
     2.82050395     1.94927263     0.00000229     0.00000207     0.00046419     0.00000010
     2.82050395     1.87357771     0.00000257     0.00000209     0.00051193     0.00000010
     2.82050395     1.79788268     0.00000280     0.00000206     0.00055526     0.00000010
     2.82050395     1.72218728     0.00000300     0.00000208     0.00059639     0.00000010
     2.82050395     1.64649189     0.00000316     0.00000208     0.00063371     0.00000010
     2.82050395     1.57079637     0.00000338     0.00000203     0.00066201     0.00000010
     2.82050395     1.49510086     0.00000360     0.00000195     0.00067546     0.00000010
     2.82050395     1.41940534     0.00000386     0.00000196     0.00067065     0.00000009
     2.82050395     1.34371006     0.00000423     0.00000179     0.00064759     0.00000009
     2.82050395     1.26801491     0.00000464     0.00000179     0.00060932     0.00000008
     2.82050395     1.19231999     0.00000502     0.00000173     0.00056092     0.00000007
     2.82050395     1.11662555     0.00000557     0.00000171     0.00050749     0.00000006
     2.82050395     1.04093158     0.00000605     0.00000185     0.00045340     0.00000006
     2.82050395     0.96523833     0.00000693     0.00000196     0.00040314     0.00000006
     2.82050395     0.88954592     0.00000782     0.00000221     0.00035503     0.00000006
     2.82050395     0.81385458     0.00000911     0.00000248     0.00031129     0.00000006
     2.82050395     0.73816472     0.00001069     0.00000296     0.00028281     0.00000006
     2.82050395     0.66247696     0.00001292     0.00000365     0.00024013     0.00000006
     2.82050395     0.58679199     0.00001601     0.00000479     0.00020771     0.00000005
     2.82050395     0.51111120     0.00002069     0.00000695     0.00019056     0.00000005
     2.82050395     0.43543667     0.00002641     0.00001163     0.00015944     0.00000004
     2.82050395     0.35977238     0.00003602     0.00001568     0.00014381     0.00000004
     2.82050395     0.28412646     0.00004671     0.00003090     0.00012470     0.00000003
     2.82050395     0.20851851     0.00004930     0.00003622     0.00009655     0.00000003
     2.82050395     0.13301072     0.00008662     0.00006404     0.00008094     0.00000002
     2.82050395     0.05794620     0.00006313     0.00005548     0.00004804     0.00000002
 
     2.75297523     3.08364654     0.00000083     0.00000032     0.00000883     0.00000002
     2.75297523     3.00858188     0.00000144     0.00000068     0.00002002     0.00000003
     2.75297523     2.93307424     0.00000135     0.00000056     0.00003252     0.00000004
     2.75297523     2.85746622     0.00000136     0.00000072     0.00004976     0.00000004
     2.75297523     2.78182030     0.00000112     0.00000072     0.00007526     0.00000004
     2.75297523     2.70615602     0.00000101     0.00000071     0.00010684     0.00000003
     2.75297523     2.63048148     0.00000108     0.00000081     0.00013394     0.00000003
     2.75297523     2.55480075     0.00000118     0.00000091     0.00015463     0.00000004
     2.75297523     2.47911572     0.00000131     0.00000106     0.00017815     0.00000004
     2.75297523     2.40342784     0.00000143     0.00000122     0.00021263     0.00000004
     2.75297523     2.32773805     0.00000161     0.00000141     0.00025986     0.00000005
     2.75297523     2.25204682     0.00000178     0.00000161     0.00031429     0.00000006
     2.75297523     2.17635441     0.00000198     0.00000179     0.00037107     0.00000008
     2.75297523     2.10066104     0.00000219     0.00000203     0.00043053     0.00000010
     2.75297523     2.02496696     0.00000248     0.00000217     0.00049158     0.00000011
     2.75297523     1.94927263     0.00000276     0.00000226     0.00054886     0.00000010
     2.75297523     1.87357771     0.00000296     0.00000235     0.00059985     0.00000010
     2.75297523     1.79788268     0.00000321     0.00000234     0.00064701     0.00000010
     2.75297523     1.72218728     0.00000338     0.00000241     0.00069234     0.00000011
     2.75297523     1.64649189     0.00000359     0.00000238     0.00073340     0.00000011
     2.75297523     1.57079637     0.00000379     0.00000231     0.00076413     0.00000011
     2.75297523     1.49510086     0.00000417     0.00000218     0.00077798     0.00000011
     2.75297523     1.41940534     0.00000439     0.00000219     0.00077092     0.00000010
     2.75297523     1.34371006     0.00000492     0.00000199     0.00074259     0.00000009
     2.75297523     1.26801491     0.00000525     0.00000209     0.00069634     0.00000008
     2.75297523     1.19231999     0.00000578     0.00000199     0.00063808     0.00000007
     2.75297523     1.11662555     0.00000628     0.00000209     0.00057345     0.00000007
     2.75297523     1.04093158     0.00000693     0.00000227     0.00050663     0.00000006
     2.75297523     0.96523833     0.00000783     0.00000246     0.00044342     0.00000006
     2.75297523     0.88954592     0.00000877     0.00000281     0.00038576     0.00000006
     2.75297523     0.81385458     0.00001012     0.00000319     0.00033322     0.00000006
     2.75297523     0.73816472     0.00001188     0.00000380     0.00029424     0.00000006
     2.75297523     0.66247696     0.00001446     0.00000464     0.00024941     0.00000005
     2.75297523     0.58679199     0.00001791     0.00000600     0.00021106     0.00000005
     2.75297523     0.51111120     0.00002265     0.00000850     0.00019461     0.00000004
     2.75297523     0.43543667     0.00002772     0.00001255     0.00015908     0.00000004
     2.75297523     0.35977238     0.00003484     0.00001606     0.00014250     0.00000004
     2.75297523     0.28412646     0.00004689     0.00002864     0.00012609     0.00000003
     2.75297523     0.20851851     0.00005115     0.00003304     0.00009963     0.00000003
     2.75297523     0.13301072     0.00008023     0.00005372     0.00008301     0.00000002
     2.75297523     0.05794620     0.00005293     0.00003797     0.00004544     0.00000002
 
     2.68543744     3.08364654     0.00000090     0.00000029     0.00001044     0.00000002
     2.68543744     3.00858188     0.00000162     0.00000073     0.00002516     0.00000003
     2.68543744     2.93307424     0.00000144     0.00000066     0.00004369     0.00000004
     2.68543744     2.85746622     0.00000153     0.00000085     0.00006853     0.00000004
     2.68543744     2.78182030     0.00000118     0.00000082     0.00010286     0.00000004
     2.68543744     2.70615602     0.00000110     0.00000078     0.00014368     0.00000004
     2.68543744     2.63048148     0.00000120     0.00000091     0.00017529     0.00000004
     2.68543744     2.55480075     0.00000128     0.00000099     0.00019568     0.00000004
     2.68543744     2.47911572     0.00000144     0.00000113     0.00021979     0.00000004
     2.68543744     2.40342784     0.00000155     0.00000128     0.00025838     0.00000004
     2.68543744     2.32773805     0.00000177     0.00000147     0.00031264     0.00000005
     2.68543744     2.25204682     0.00000195     0.00000168     0.00037488     0.00000006
     2.68543744     2.17635441     0.00000221     0.00000185     0.00043814     0.00000008
     2.68543744     2.10066104     0.00000247     0.00000211     0.00050200     0.00000010
     2.68543744     2.02496696     0.00000278     0.00000225     0.00056522     0.00000010
     2.68543744     1.94927263     0.00000311     0.00000238     0.00062339     0.00000010
     2.68543744     1.87357771     0.00000327     0.00000250     0.00067562     0.00000010
     2.68543744     1.79788268     0.00000357     0.00000250     0.00072497     0.00000010
     2.68543744     1.72218728     0.00000376     0.00000263     0.00077284     0.00000011
     2.68543744     1.64649189     0.00000408     0.00000253     0.00081587     0.00000011
     2.68543744     1.57079637     0.00000429     0.00000248     0.00084734     0.00000011
     2.68543744     1.49510086     0.00000480     0.00000235     0.00086023     0.00000011
     2.68543744     1.41940534     0.00000507     0.00000228     0.00085008     0.00000010
     2.68543744     1.34371006     0.00000570     0.00000217     0.00081631     0.00000009
     2.68543744     1.26801491     0.00000604     0.00000229     0.00076263     0.00000008
     2.68543744     1.19231999     0.00000661     0.00000224     0.00069601     0.00000008
     2.68543744     1.11662555     0.00000715     0.00000244     0.00062268     0.00000007
     2.68543744     1.04093158     0.00000785     0.00000266     0.00054644     0.00000006
     2.68543744     0.96523833     0.00000883     0.00000291     0.00047369     0.00000005
     2.68543744     0.88954592     0.00000974     0.00000334     0.00040991     0.00000005
     2.68543744     0.81385458     0.00001130     0.00000377     0.00035306     0.00000005
     2.68543744     0.73816472     0.00001341     0.00000446     0.00030633     0.00000005
     2.68543744     0.66247696     0.00001621     0.00000532     0.00026068     0.00000005
     2.68543744     0.58679199     0.00001964     0.00000663     0.00022088     0.00000004
     2.68543744     0.51111120     0.00002375     0.00000887     0.00020337     0.00000004
     2.68543744     0.43543667     0.00002831     0.00001191     0.00016773     0.00000004
     2.68543744     0.35977238     0.00003387     0.00001494     0.00014716     0.00000003
     2.68543744     0.28412646     0.00004495     0.00002377     0.00013405     0.00000003
     2.68543744     0.20851851     0.00005087     0.00002919     0.00010484     0.00000003
     2.68543744     0.13301072     0.00006697     0.00004167     0.00008331     0.00000002
     2.68543744     0.05794620     0.00004692     0.00002745     0.00004382     0.00000001
 
     2.61789393     3.08364654     0.00000104     0.00000029     0.00001249     0.00000002
     2.61789393     3.00858188     0.00000174     0.00000072     0.00003183     0.00000004
     2.61789393     2.93307424     0.00000161     0.00000082     0.00005940     0.00000004
     2.61789393     2.85746622     0.00000167     0.00000097     0.00009675     0.00000004
     2.61789393     2.78182030     0.00000120     0.00000096     0.00014243     0.00000004
     2.61789393     2.70615602     0.00000125     0.00000090     0.00018936     0.00000004
     2.61789393     2.63048148     0.00000133     0.00000105     0.00022119     0.00000004
     2.61789393     2.55480075     0.00000144     0.00000109     0.00024016     0.00000004
     2.61789393     2.47911572     0.00000157     0.00000121     0.00026496     0.00000005
     2.61789393     2.40342784     0.00000171     0.00000135     0.00030664     0.00000005
     2.61789393     2.32773805     0.00000191     0.00000156     0.00036596     0.00000005
     2.61789393     2.25204682     0.00000211     0.00000177     0.00043372     0.00000007
     2.61789393     2.17635441     0.00000237     0.00000198     0.00050100     0.00000009
     2.61789393     2.10066104     0.00000270     0.00000218     0.00056649     0.00000010
     2.61789393     2.02496696     0.00000307     0.00000234     0.00062906     0.00000009
     2.61789393     1.94927263     0.00000343     0.00000249     0.00068593     0.00000009
     2.61789393     1.87357771     0.00000364     0.00000261     0.00073787     0.00000009
     2.61789393     1.79788268     0.00000406     0.00000260     0.00078805     0.00000010
     2.61789393     1.72218728     0.00000425     0.00000272     0.00083691     0.00000010
     2.61789393     1.64649189     0.00000464     0.00000264     0.00088023     0.00000011
     2.61789393     1.57079637     0.00000499     0.00000259     0.00091079     0.00000011
     2.61789393     1.49510086     0.00000545     0.00000250     0.00092144     0.00000011
     2.61789393     1.41940534     0.00000586     0.00000237     0.00090761     0.00000010
     2.61789393     1.34371006     0.00000645     0.00000233     0.00086872     0.00000009
     2.61789393     1.26801491     0.00000692     0.00000242     0.00080897     0.00000008
     2.61789393     1.19231999     0.00000751     0.00000242     0.00073635     0.00000008
     2.61789393     1.11662555     0.00000812     0.00000269     0.00065769     0.00000007
     2.61789393     1.04093158     0.00000896     0.00000294     0.00057626     0.00000006
     2.61789393     0.96523833     0.00000989     0.00000325     0.00049819     0.00000005
     2.61789393     0.88954592     0.00001097     0.00000370     0.00043151     0.00000005
     2.61789393     0.81385458     0.00001284     0.00000415     0.00037390     0.00000005
     2.61789393     0.73816472     0.00001504     0.00000481     0.00032255     0.00000004
     2.61789393     0.66247696     0.00001779     0.00000554     0.00027574     0.00000004
     2.61789393     0.58679199     0.00002088     0.00000662     0.00023683     0.00000004
     2.61789393     0.51111120     0.00002430     0.00000846     0.00021648     0.00000004
     2.61789393     0.43543667     0.00002870     0.00001072     0.00018201     0.00000004
     2.61789393     0.35977238     0.00003399     0.00001349     0.00015644     0.00000003
     2.61789393     0.28412646     0.00004278     0.00001949     0.00014305     0.00000003
     2.61789393     0.20851851     0.00004807     0.00002457     0.00010900     0.00000002
     2.61789393     0.13301072     0.00005454     0.00003312     0.00008220     0.00000002
     2.61789393     0.05794620     0.00004359     0.00002005     0.00004389     0.00000001
 
     2.55034661     3.08364654     0.00000125     0.00000033     0.00001556     0.00000002
     2.55034661     3.00858188     0.00000183     0.00000069     0.00004071     0.00000004
     2.55034661     2.93307424     0.00000189     0.00000103     0.00008047     0.00000004
     2.55034661     2.85746622     0.00000178     0.00000123     0.00013650     0.00000004
     2.55034661     2.78182030     0.00000138     0.00000112     0.00019590     0.00000004
     2.55034661     2.70615602     0.00000148     0.00000120     0.00024238     0.00000004
     2.55034661     2.63048148     0.00000155     0.00000127     0.00026838     0.00000004
     2.55034661     2.55480075     0.00000172     0.00000123     0.00028616     0.00000005
     2.55034661     2.47911572     0.00000181     0.00000138     0.00031314     0.00000005
     2.55034661     2.40342784     0.00000197     0.00000152     0.00035688     0.00000005
     2.55034661     2.32773805     0.00000216     0.00000178     0.00041849     0.00000006
     2.55034661     2.25204682     0.00000229     0.00000198     0.00048873     0.00000007
     2.55034661     2.17635441     0.00000264     0.00000220     0.00055736     0.00000009
     2.55034661     2.10066104     0.00000300     0.00000236     0.00062196     0.00000009
     2.55034661     2.02496696     0.00000348     0.00000253     0.00068163     0.00000009
     2.55034661     1.94927263     0.00000388     0.00000264     0.00073564     0.00000009
     2.55034661     1.87357771     0.00000426     0.00000273     0.00078621     0.00000009
     2.55034661     1.79788268     0.00000468     0.00000276     0.00083610     0.00000009
     2.55034661     1.72218728     0.00000494     0.00000282     0.00088464     0.00000010
     2.55034661     1.64649189     0.00000530     0.00000280     0.00092678     0.00000010
     2.55034661     1.57079637     0.00000584     0.00000276     0.00095509     0.00000010
     2.55034661     1.49510086     0.00000619     0.00000271     0.00096260     0.00000010
     2.55034661     1.41940534     0.00000668     0.00000257     0.00094503     0.00000010
     2.55034661     1.34371006     0.00000720     0.00000258     0.00090209     0.00000009
     2.55034661     1.26801491     0.00000780     0.00000258     0.00083848     0.00000008
     2.55034661     1.19231999     0.00000844     0.00000265     0.00076288     0.00000007
     2.55034661     1.11662555     0.00000922     0.00000288     0.00068253     0.00000007
     2.55034661     1.04093158     0.00001021     0.00000318     0.00060009     0.00000006
     2.55034661     0.96523833     0.00001115     0.00000352     0.00052073     0.00000005
     2.55034661     0.88954592     0.00001247     0.00000396     0.00045355     0.00000005
     2.55034661     0.81385458     0.00001441     0.00000436     0.00039697     0.00000004
     2.55034661     0.73816472     0.00001642     0.00000491     0.00034350     0.00000004
     2.55034661     0.66247696     0.00001888     0.00000543     0.00029489     0.00000004
     2.55034661     0.58679199     0.00002168     0.00000629     0.00025692     0.00000004
     2.55034661     0.51111120     0.00002510     0.00000775     0.00023272     0.00000004
     2.55034661     0.43543667     0.00002940     0.00000959     0.00019858     0.00000004
     2.55034661     0.35977238     0.00003476     0.00001226     0.00016925     0.00000003
     2.55034661     0.28412646     0.00004069     0.00001625     0.00015165     0.00000003
     2.55034661     0.20851851     0.00004324     0.00001999     0.00011310     0.00000002
     2.55034661     0.13301072     0.00004616     0.00002625     0.00008372     0.00000002
     2.55034661     0.05794620     0.00004081     0.00001447     0.00004617     0.00000001
 
     2.48279691     3.08364654     0.00000146     0.00000043     0.00002053     0.00000002
     2.48279691     3.00858188     0.00000197     0.00000076     0.00005314     0.00000003
     2.48279691     2.93307424     0.00000224     0.00000137     0.00010727     0.00000004
     2.48279691     2.85746622     0.00000173     0.00000183     0.00018671     0.00000004
     2.48279691     2.78182030     0.00000170     0.00000147     0.00026012     0.00000004
     2.48279691     2.70615602     0.00000181     0.00000175     0.00029844     0.00000004
     2.48279691     2.63048148     0.00000189     0.00000160     0.00031367     0.00000005
     2.48279691     2.55480075     0.00000207     0.00000148     0.00033175     0.00000005
     2.48279691     2.47911572     0.00000220     0.00000163     0.00036291     0.00000005
     2.48279691     2.40342784     0.00000234     0.00000184     0.00040783     0.00000005
     2.48279691     2.32773805     0.00000258     0.00000209     0.00046863     0.00000006
     2.48279691     2.25204682     0.00000274     0.00000229     0.00053806     0.00000008
     2.48279691     2.17635441     0.00000318     0.00000247     0.00060557     0.00000008
     2.48279691     2.10066104     0.00000361     0.00000262     0.00066725     0.00000008
     2.48279691     2.02496696     0.00000420     0.00000278     0.00072245     0.00000008
     2.48279691     1.94927263     0.00000454     0.00000284     0.00077269     0.00000008
     2.48279691     1.87357771     0.00000512     0.00000287     0.00082122     0.00000008
     2.48279691     1.79788268     0.00000550     0.00000293     0.00087002     0.00000009
     2.48279691     1.72218728     0.00000578     0.00000300     0.00091721     0.00000009
     2.48279691     1.64649189     0.00000617     0.00000303     0.00095710     0.00000010
     2.48279691     1.57079637     0.00000669     0.00000301     0.00098230     0.00000010
     2.48279691     1.49510086     0.00000701     0.00000297     0.00098639     0.00000010
     2.48279691     1.41940534     0.00000750     0.00000287     0.00096576     0.00000010
     2.48279691     1.34371006     0.00000799     0.00000293     0.00092063     0.00000009
     2.48279691     1.26801491     0.00000869     0.00000286     0.00085602     0.00000008
     2.48279691     1.19231999     0.00000943     0.00000302     0.00078077     0.00000007
     2.48279691     1.11662555     0.00001036     0.00000316     0.00070209     0.00000007
     2.48279691     1.04093158     0.00001153     0.00000344     0.00062207     0.00000006
     2.48279691     0.96523833     0.00001246     0.00000379     0.00054458     0.00000005
     2.48279691     0.88954592     0.00001403     0.00000421     0.00047844     0.00000005
     2.48279691     0.81385458     0.00001592     0.00000452     0.00042318     0.00000004
     2.48279691     0.73816472     0.00001755     0.00000492     0.00036904     0.00000004
     2.48279691     0.66247696     0.00002002     0.00000524     0.00031830     0.00000004
     2.48279691     0.58679199     0.00002274     0.00000595     0.00027994     0.00000004
     2.48279691     0.51111120     0.00002653     0.00000716     0.00025161     0.00000004
     2.48279691     0.43543667     0.00003057     0.00000877     0.00021626     0.00000003
     2.48279691     0.35977238     0.00003501     0.00001112     0.00018483     0.00000003
     2.48279691     0.28412646     0.00003825     0.00001360     0.00016161     0.00000003
     2.48279691     0.20851851     0.00003775     0.00001608     0.00011906     0.00000002
     2.48279691     0.13301072     0.00004087     0.00002039     0.00008854     0.00000002
     2.48279691     0.05794620     0.00003792     0.00001033     0.00005137     0.00000002
 
     2.41524553     3.08364654     0.00000157     0.00000058     0.00002855     0.00000002
     2.41524553     3.00858188     0.00000219     0.00000104     0.00007174     0.00000003
     2.41524553     2.93307424     0.00000246     0.00000201     0.00014169     0.00000004
     2.41524553     2.85746622     0.00000180     0.00000240     0.00024481     0.00000004
     2.41524553     2.78182030     0.00000203     0.00000216     0.00032782     0.00000005
     2.41524553     2.70615602     0.00000230     0.00000249     0.00035230     0.00000005
     2.41524553     2.63048148     0.00000237     0.00000199     0.00035553     0.00000005
     2.41524553     2.55480075     0.00000251     0.00000182     0.00037540     0.00000005
     2.41524553     2.47911572     0.00000269     0.00000197     0.00041191     0.00000006
     2.41524553     2.40342784     0.00000296     0.00000224     0.00045732     0.00000006
     2.41524553     2.32773805     0.00000329     0.00000245     0.00051465     0.00000006
     2.41524553     2.25204682     0.00000365     0.00000263     0.00058041     0.00000008
     2.41524553     2.17635441     0.00000416     0.00000274     0.00064481     0.00000008
     2.41524553     2.10066104     0.00000461     0.00000287     0.00070210     0.00000008
     2.41524553     2.02496696     0.00000510     0.00000300     0.00075198     0.00000008
     2.41524553     1.94927263     0.00000534     0.00000302     0.00079812     0.00000008
     2.41524553     1.87357771     0.00000598     0.00000305     0.00084434     0.00000008
     2.41524553     1.79788268     0.00000637     0.00000311     0.00089157     0.00000009
     2.41524553     1.72218728     0.00000669     0.00000319     0.00093678     0.00000009
     2.41524553     1.64649189     0.00000709     0.00000327     0.00097383     0.00000009
     2.41524553     1.57079637     0.00000747     0.00000322     0.00099569     0.00000010
     2.41524553     1.49510086     0.00000792     0.00000323     0.00099681     0.00000010
     2.41524553     1.41940534     0.00000842     0.00000316     0.00097453     0.00000009
     2.41524553     1.34371006     0.00000893     0.00000325     0.00092965     0.00000009
     2.41524553     1.26801491     0.00000974     0.00000320     0.00086719     0.00000008
     2.41524553     1.19231999     0.00001058     0.00000343     0.00079550     0.00000007
     2.41524553     1.11662555     0.00001170     0.00000356     0.00072124     0.00000007
     2.41524553     1.04093158     0.00001287     0.00000380     0.00064604     0.00000006
     2.41524553     0.96523833     0.00001375     0.00000416     0.00057245     0.00000005
     2.41524553     0.88954592     0.00001550     0.00000447     0.00050814     0.00000005
     2.41524553     0.81385458     0.00001711     0.00000471     0.00045363     0.00000004
     2.41524553     0.73816472     0.00001888     0.00000492     0.00039922     0.00000004
     2.41524553     0.66247696     0.00002148     0.00000510     0.00034633     0.00000004
     2.41524553     0.58679199     0.00002443     0.00000571     0.00030584     0.00000003
     2.41524553     0.51111120     0.00002836     0.00000676     0.00027347     0.00000003
     2.41524553     0.43543667     0.00003168     0.00000818     0.00023568     0.00000003
     2.41524553     0.35977238     0.00003428     0.00000998     0.00020249     0.00000003
     2.41524553     0.28412646     0.00003542     0.00001148     0.00017430     0.00000003
     2.41524553     0.20851851     0.00003309     0.00001291     0.00012762     0.00000002
     2.41524553     0.13301072     0.00003702     0.00001552     0.00009580     0.00000002
     2.41524553     0.05794620     0.00003540     0.00000756     0.00005902     0.00000002
 
     2.34769249     3.08364654     0.00000162     0.00000074     0.00004041     0.00000002
     2.34769249     3.00858188     0.00000239     0.00000150     0.00010029     0.00000003
     2.34769249     2.93307424     0.00000230     0.00000308     0.00018919     0.00000004
     2.34769249     2.85746622     0.00000198     0.00000294     0.00031047     0.00000004
     2.34769249     2.78182030     0.00000240     0.00000311     0.00039222     0.00000005
     2.34769249     2.70615602     0.00000289     0.00000323     0.00040045     0.00000006
     2.34769249     2.63048148     0.00000307     0.00000243     0.00039450     0.00000006
     2.34769249     2.55480075     0.00000317     0.00000227     0.00041627     0.00000006
     2.34769249     2.47911572     0.00000337     0.00000247     0.00045731     0.00000006
     2.34769249     2.40342784     0.00000379     0.00000273     0.00050259     0.00000006
     2.34769249     2.32773805     0.00000422     0.00000287     0.00055487     0.00000007
     2.34769249     2.25204682     0.00000468     0.00000291     0.00061515     0.00000008
     2.34769249     2.17635441     0.00000508     0.00000296     0.00067506     0.00000008
     2.34769249     2.10066104     0.00000554     0.00000303     0.00072703     0.00000008
     2.34769249     2.02496696     0.00000586     0.00000316     0.00077136     0.00000007
     2.34769249     1.94927263     0.00000609     0.00000316     0.00081358     0.00000008
     2.34769249     1.87357771     0.00000673     0.00000323     0.00085759     0.00000008
     2.34769249     1.79788268     0.00000712     0.00000328     0.00090311     0.00000008
     2.34769249     1.72218728     0.00000766     0.00000334     0.00094609     0.00000009
     2.34769249     1.64649189     0.00000813     0.00000343     0.00098026     0.00000009
     2.34769249     1.57079637     0.00000845     0.00000332     0.00099919     0.00000009
     2.34769249     1.49510086     0.00000905     0.00000338     0.00099844     0.00000009
     2.34769249     1.41940534     0.00000967     0.00000335     0.00097645     0.00000009
     2.34769249     1.34371006     0.00001027     0.00000341     0.00093450     0.00000009
     2.34769249     1.26801491     0.00001114     0.00000344     0.00087723     0.00000008
     2.34769249     1.19231999     0.00001204     0.00000372     0.00081185     0.00000008
     2.34769249     1.11662555     0.00001338     0.00000392     0.00074406     0.00000007
     2.34769249     1.04093158     0.00001424     0.00000420     0.00067507     0.00000006
     2.34769249     0.96523833     0.00001515     0.00000461     0.00060639     0.00000005
     2.34769249     0.88954592     0.00001687     0.00000476     0.00054407     0.00000005
     2.34769249     0.81385458     0.00001805     0.00000494     0.00048942     0.00000004
     2.34769249     0.73816472     0.00002010     0.00000499     0.00043433     0.00000004
     2.34769249     0.66247696     0.00002290     0.00000509     0.00037915     0.00000004
     2.34769249     0.58679199     0.00002641     0.00000562     0.00033497     0.00000003
     2.34769249     0.51111120     0.00002965     0.00000653     0.00029856     0.00000003
     2.34769249     0.43543667     0.00003185     0.00000768     0.00025775     0.00000003
     2.34769249     0.35977238     0.00003254     0.00000891     0.00022187     0.00000003
     2.34769249     0.28412646     0.00003238     0.00000980     0.00018948     0.00000003
     2.34769249     0.20851851     0.00002937     0.00001057     0.00013805     0.00000002
     2.34769249     0.13301072     0.00003343     0.00001177     0.00010443     0.00000002
     2.34769249     0.05794620     0.00003308     0.00000596     0.00006816     0.00000002
 
     2.28013873     3.08364654     0.00000170     0.00000090     0.00005574     0.00000002
     2.28013873     3.00858188     0.00000254     0.00000206     0.00014149     0.00000004
     2.28013873     2.93307424     0.00000220     0.00000415     0.00025603     0.00000004
     2.28013873     2.85746622     0.00000236     0.00000385     0.00038467     0.00000005
     2.28013873     2.78182030     0.00000306     0.00000426     0.00044962     0.00000006
     2.28013873     2.70615602     0.00000378     0.00000409     0.00044245     0.00000006
     2.28013873     2.63048148     0.00000416     0.00000316     0.00043248     0.00000006
     2.28013873     2.55480075     0.00000433     0.00000297     0.00045430     0.00000006
     2.28013873     2.47911572     0.00000445     0.00000313     0.00049692     0.00000006
     2.28013873     2.40342784     0.00000486     0.00000329     0.00054121     0.00000006
     2.28013873     2.32773805     0.00000529     0.00000335     0.00058810     0.00000007
     2.28013873     2.25204682     0.00000579     0.00000319     0.00064233     0.00000008
     2.28013873     2.17635441     0.00000620     0.00000315     0.00069689     0.00000008
     2.28013873     2.10066104     0.00000662     0.00000321     0.00074307     0.00000007
     2.28013873     2.02496696     0.00000682     0.00000332     0.00078220     0.00000007
     2.28013873     1.94927263     0.00000703     0.00000333     0.00082111     0.00000008
     2.28013873     1.87357771     0.00000754     0.00000342     0.00086330     0.00000008
     2.28013873     1.79788268     0.00000807     0.00000345     0.00090725     0.00000008
     2.28013873     1.72218728     0.00000895     0.00000348     0.00094814     0.00000009
     2.28013873     1.64649189     0.00000953     0.00000353     0.00097980     0.00000009
     2.28013873     1.57079637     0.00001008     0.00000337     0.00099672     0.00000009
     2.28013873     1.49510086     0.00001072     0.00000340     0.00099569     0.00000009
     2.28013873     1.41940534     0.00001143     0.00000337     0.00097614     0.00000009
     2.28013873     1.34371006     0.00001216     0.00000338     0.00093967     0.00000009
     2.28013873     1.26801491     0.00001286     0.00000351     0.00089014     0.00000008
     2.28013873     1.19231999     0.00001387     0.00000380     0.00083319     0.00000008
     2.28013873     1.11662555     0.00001511     0.00000407     0.00077324     0.00000007
     2.28013873     1.04093158     0.00001532     0.00000443     0.00071108     0.00000006
     2.28013873     0.96523833     0.00001649     0.00000491     0.00064749     0.00000006
     2.28013873     0.88954592     0.00001777     0.00000506     0.00058695     0.00000005
     2.28013873     0.81385458     0.00001875     0.00000525     0.00053120     0.00000004
     2.28013873     0.73816472     0.00002102     0.00000518     0.00047446     0.00000004
     2.28013873     0.66247696     0.00002427     0.00000517     0.00041649     0.00000004
     2.28013873     0.58679199     0.00002790     0.00000558     0.00036746     0.00000003
     2.28013873     0.51111120     0.00003000     0.00000631     0.00032661     0.00000003
     2.28013873     0.43543667     0.00003085     0.00000719     0.00028243     0.00000003
     2.28013873     0.35977238     0.00003013     0.00000797     0.00024282     0.00000003
     2.28013873     0.28412646     0.00002895     0.00000846     0.00020663     0.00000003
     2.28013873     0.20851851     0.00002625     0.00000874     0.00014940     0.00000002
     2.28013873     0.13301072     0.00002985     0.00000920     0.00011336     0.00000002
     2.28013873     0.05794620     0.00003044     0.00000510     0.00007787     0.00000002
 
     2.21258378     3.08364654     0.00000180     0.00000108     0.00007315     0.00000002
     2.21258378     3.00858188     0.00000258     0.00000283     0.00019387     0.00000004
     2.21258378     2.93307424     0.00000241     0.00000531     0.00034087     0.00000004
     2.21258378     2.85746622     0.00000308     0.00000528     0.00046331     0.00000005
     2.21258378     2.78182030     0.00000428     0.00000578     0.00049745     0.00000006
     2.21258378     2.70615602     0.00000524     0.00000537     0.00047971     0.00000007
     2.21258378     2.63048148     0.00000564     0.00000435     0.00047128     0.00000007
     2.21258378     2.55480075     0.00000590     0.00000387     0.00049027     0.00000007
     2.21258378     2.47911572     0.00000608     0.00000370     0.00053013     0.00000007
     2.21258378     2.40342784     0.00000644     0.00000367     0.00057195     0.00000007
     2.21258378     2.32773805     0.00000664     0.00000371     0.00061393     0.00000007
     2.21258378     2.25204682     0.00000689     0.00000351     0.00066247     0.00000008
     2.21258378     2.17635441     0.00000722     0.00000342     0.00071125     0.00000008
     2.21258378     2.10066104     0.00000758     0.00000347     0.00075163     0.00000007
     2.21258378     2.02496696     0.00000779     0.00000352     0.00078635     0.00000007
     2.21258378     1.94927263     0.00000812     0.00000357     0.00082286     0.00000007
     2.21258378     1.87357771     0.00000859     0.00000364     0.00086382     0.00000008
     2.21258378     1.79788268     0.00000913     0.00000366     0.00090654     0.00000008
     2.21258378     1.72218728     0.00001032     0.00000368     0.00094571     0.00000009
     2.21258378     1.64649189     0.00001114     0.00000366     0.00097558     0.00000009
     2.21258378     1.57079637     0.00001197     0.00000352     0.00099171     0.00000009
     2.21258378     1.49510086     0.00001292     0.00000340     0.00099212     0.00000009
     2.21258378     1.41940534     0.00001368     0.00000334     0.00097707     0.00000009
     2.21258378     1.34371006     0.00001441     0.00000333     0.00094818     0.00000009
     2.21258378     1.26801491     0.00001491     0.00000352     0.00090826     0.00000009
     2.21258378     1.19231999     0.00001578     0.00000377     0.00086116     0.00000008
     2.21258378     1.11662555     0.00001637     0.00000409     0.00080981     0.00000007
     2.21258378     1.04093158     0.00001619     0.00000444     0.00075455     0.00000007
     2.21258378     0.96523833     0.00001751     0.00000497     0.00069569     0.00000006
     2.21258378     0.88954592     0.00001821     0.00000527     0.00063646     0.00000005
     2.21258378     0.81385458     0.00001955     0.00000550     0.00057881     0.00000005
     2.21258378     0.73816472     0.00002198     0.00000537     0.00051924     0.00000004
     2.21258378     0.66247696     0.00002564     0.00000524     0.00045761     0.00000004
     2.21258378     0.58679199     0.00002830     0.00000550     0.00040297     0.00000004
     2.21258378     0.51111120     0.00002934     0.00000599     0.00035703     0.00000003
     2.21258378     0.43543667     0.00002894     0.00000665     0.00030882     0.00000003
     2.21258378     0.35977238     0.00002731     0.00000712     0.00026483     0.00000003
     2.21258378     0.28412646     0.00002560     0.00000733     0.00022534     0.00000003
     2.21258378     0.20851851     0.00002353     0.00000730     0.00016152     0.00000002
     2.21258378     0.13301072     0.00002679     0.00000735     0.00012215     0.00000002
     2.21258378     0.05794620     0.00002746     0.00000460     0.00008753     0.00000002
 
     2.14502859     3.08364654     0.00000196     0.00000145     0.00009254     0.00000002
     2.14502859     3.00858188     0.00000264     0.00000426     0.00025306     0.00000004
     2.14502859     2.93307424     0.00000288     0.00000721     0.00043196     0.00000005
     2.14502859     2.85746622     0.00000410     0.00000738     0.00053463     0.00000006
     2.14502859     2.78182030     0.00000599     0.00000781     0.00053372     0.00000007
     2.14502859     2.70615602     0.00000733     0.00000695     0.00051417     0.00000007
     2.14502859     2.63048148     0.00000756     0.00000574     0.00051135     0.00000007
     2.14502859     2.55480075     0.00000749     0.00000479     0.00052503     0.00000007
     2.14502859     2.47911572     0.00000739     0.00000417     0.00055795     0.00000007
     2.14502859     2.40342784     0.00000754     0.00000387     0.00059516     0.00000007
     2.14502859     2.32773805     0.00000771     0.00000392     0.00063284     0.00000008
     2.14502859     2.25204682     0.00000781     0.00000378     0.00067636     0.00000008
     2.14502859     2.17635441     0.00000797     0.00000374     0.00071924     0.00000008
     2.14502859     2.10066104     0.00000813     0.00000374     0.00075423     0.00000007
     2.14502859     2.02496696     0.00000831     0.00000375     0.00078567     0.00000007
     2.14502859     1.94927263     0.00000868     0.00000382     0.00082084     0.00000007
     2.14502859     1.87357771     0.00000929     0.00000388     0.00086124     0.00000008
     2.14502859     1.79788268     0.00001002     0.00000387     0.00090320     0.00000008
     2.14502859     1.72218728     0.00001124     0.00000393     0.00094119     0.00000009
     2.14502859     1.64649189     0.00001246     0.00000381     0.00097010     0.00000009
     2.14502859     1.57079637     0.00001355     0.00000374     0.00098671     0.00000009
     2.14502859     1.49510086     0.00001471     0.00000349     0.00099015     0.00000010
     2.14502859     1.41940534     0.00001572     0.00000345     0.00098126     0.00000010
     2.14502859     1.34371006     0.00001622     0.00000347     0.00096142     0.00000009
     2.14502859     1.26801491     0.00001663     0.00000369     0.00093223     0.00000009
     2.14502859     1.19231999     0.00001705     0.00000389     0.00089570     0.00000008
     2.14502859     1.11662555     0.00001700     0.00000428     0.00085323     0.00000008
     2.14502859     1.04093158     0.00001697     0.00000458     0.00080461     0.00000007
     2.14502859     0.96523833     0.00001811     0.00000504     0.00074984     0.00000006
     2.14502859     0.88954592     0.00001876     0.00000542     0.00069132     0.00000006
     2.14502859     0.81385458     0.00002050     0.00000567     0.00063116     0.00000005
     2.14502859     0.73816472     0.00002305     0.00000549     0.00056770     0.00000005
     2.14502859     0.66247696     0.00002648     0.00000531     0.00050136     0.00000004
     2.14502859     0.58679199     0.00002793     0.00000537     0.00044072     0.00000004
     2.14502859     0.51111120     0.00002799     0.00000563     0.00038920     0.00000003
     2.14502859     0.43543667     0.00002671     0.00000606     0.00033602     0.00000003
     2.14502859     0.35977238     0.00002453     0.00000634     0.00028700     0.00000003
     2.14502859     0.28412646     0.00002287     0.00000639     0.00024463     0.00000003
     2.14502859     0.20851851     0.00002129     0.00000620     0.00017444     0.00000002
     2.14502859     0.13301072     0.00002428     0.00000597     0.00013115     0.00000002
     2.14502859     0.05794620     0.00002443     0.00000422     0.00009711     0.00000002
 
     2.07747269     3.08364654     0.00000218     0.00000236     0.00011850     0.00000002
     2.07747269     3.00858188     0.00000292     0.00000695     0.00031998     0.00000004
     2.07747269     2.93307424     0.00000363     0.00001001     0.00051978     0.00000005
     2.07747269     2.85746622     0.00000531     0.00001011     0.00059190     0.00000007
     2.07747269     2.78182030     0.00000772     0.00001008     0.00056278     0.00000008
     2.07747269     2.70615602     0.00000945     0.00000835     0.00054905     0.00000008
     2.07747269     2.63048148     0.00000977     0.00000678     0.00055189     0.00000008
     2.07747269     2.55480075     0.00000932     0.00000551     0.00055891     0.00000007
     2.07747269     2.47911572     0.00000870     0.00000465     0.00058218     0.00000007
     2.07747269     2.40342784     0.00000827     0.00000420     0.00061248     0.00000007
     2.07747269     2.32773805     0.00000800     0.00000415     0.00064587     0.00000008
     2.07747269     2.25204682     0.00000791     0.00000397     0.00068484     0.00000008
     2.07747269     2.17635441     0.00000802     0.00000398     0.00072201     0.00000007
     2.07747269     2.10066104     0.00000821     0.00000394     0.00075243     0.00000007
     2.07747269     2.02496696     0.00000841     0.00000394     0.00078185     0.00000007
     2.07747269     1.94927263     0.00000880     0.00000401     0.00081674     0.00000007
     2.07747269     1.87357771     0.00000960     0.00000402     0.00085723     0.00000008
     2.07747269     1.79788268     0.00001060     0.00000404     0.00089889     0.00000008
     2.07747269     1.72218728     0.00001184     0.00000406     0.00093627     0.00000009
     2.07747269     1.64649189     0.00001316     0.00000390     0.00096509     0.00000009
     2.07747269     1.57079637     0.00001426     0.00000391     0.00098330     0.00000010
     2.07747269     1.49510086     0.00001552     0.00000366     0.00099102     0.00000010
     2.07747269     1.41940534     0.00001649     0.00000371     0.00098938     0.00000010
     2.07747269     1.34371006     0.00001690     0.00000382     0.00097932     0.00000010
     2.07747269     1.26801491     0.00001738     0.00000408     0.00096124     0.00000009
     2.07747269     1.19231999     0.00001726     0.00000429     0.00093540     0.00000009
     2.07747269     1.11662555     0.00001722     0.00000474     0.00090171     0.00000008
     2.07747269     1.04093158     0.00001787     0.00000505     0.00085931     0.00000007
     2.07747269     0.96523833     0.00001886     0.00000540     0.00080791     0.00000007
     2.07747269     0.88954592     0.00001985     0.00000577     0.00074951     0.00000006
     2.07747269     0.81385458     0.00002173     0.00000588     0.00068643     0.00000005
     2.07747269     0.73816472     0.00002416     0.00000561     0.00061832     0.00000005
     2.07747269     0.66247696     0.00002637     0.00000539     0.00054635     0.00000004
     2.07747269     0.58679199     0.00002689     0.00000523     0.00047947     0.00000004
     2.07747269     0.51111120     0.00002620     0.00000531     0.00042227     0.00000004
     2.07747269     0.43543667     0.00002444     0.00000555     0.00036337     0.00000003
     2.07747269     0.35977238     0.00002213     0.00000570     0.00030865     0.00000003
     2.07747269     0.28412646     0.00002047     0.00000566     0.00026337     0.00000003
     2.07747269     0.20851851     0.00001940     0.00000544     0.00018771     0.00000002
     2.07747269     0.13301072     0.00002230     0.00000501     0.00014070     0.00000002
     2.07747269     0.05794620     0.00002162     0.00000393     0.00010679     0.00000002
 
     2.00991654     3.08364654     0.00000235     0.00000415     0.00016103     0.00000002
     2.00991654     3.00858188     0.00000353     0.00001085     0.00040687     0.00000004
     2.00991654     2.93307424     0.00000470     0.00001286     0.00061128     0.00000006
     2.00991654     2.85746622     0.00000664     0.00001295     0.00064627     0.00000008
     2.00991654     2.78182030     0.00000913     0.00001207     0.00059834     0.00000009
     2.00991654     2.70615602     0.00001089     0.00000919     0.00058953     0.00000008
     2.00991654     2.63048148     0.00001125     0.00000721     0.00059216     0.00000008
     2.00991654     2.55480075     0.00001077     0.00000598     0.00059169     0.00000008
     2.00991654     2.47911572     0.00000988     0.00000506     0.00060448     0.00000008
     2.00991654     2.40342784     0.00000900     0.00000456     0.00062592     0.00000008
     2.00991654     2.32773805     0.00000833     0.00000435     0.00065430     0.00000008
     2.00991654     2.25204682     0.00000797     0.00000414     0.00068880     0.00000008
     2.00991654     2.17635441     0.00000788     0.00000411     0.00072080     0.00000007
     2.00991654     2.10066104     0.00000801     0.00000405     0.00074773     0.00000007
     2.00991654     2.02496696     0.00000824     0.00000405     0.00077631     0.00000007
     2.00991654     1.94927263     0.00000878     0.00000408     0.00081179     0.00000008
     2.00991654     1.87357771     0.00000968     0.00000406     0.00085293     0.00000008
     2.00991654     1.79788268     0.00001082     0.00000409     0.00089473     0.00000008
     2.00991654     1.72218728     0.00001210     0.00000403     0.00093204     0.00000009
     2.00991654     1.64649189     0.00001336     0.00000389     0.00096150     0.00000009
     2.00991654     1.57079637     0.00001440     0.00000395     0.00098216     0.00000010
     2.00991654     1.49510086     0.00001542     0.00000379     0.00099490     0.00000010
     2.00991654     1.41940534     0.00001622     0.00000397     0.00100099     0.00000010
     2.00991654     1.34371006     0.00001658     0.00000420     0.00100079     0.00000010
     2.00991654     1.26801491     0.00001706     0.00000448     0.00099356     0.00000010
     2.00991654     1.19231999     0.00001690     0.00000479     0.00097803     0.00000009
     2.00991654     1.11662555     0.00001719     0.00000522     0.00095274     0.00000008
     2.00991654     1.04093158     0.00001854     0.00000560     0.00091604     0.00000008
     2.00991654     0.96523833     0.00001951     0.00000590     0.00086735     0.00000007
     2.00991654     0.88954592     0.00002084     0.00000622     0.00080855     0.00000006
     2.00991654     0.81385458     0.00002281     0.00000609     0.00074236     0.00000006
     2.00991654     0.73816472     0.00002468     0.00000572     0.00066922     0.00000005
     2.00991654     0.66247696     0.00002537     0.00000541     0.00059102     0.00000005
     2.00991654     0.58679199     0.00002518     0.00000508     0.00051777     0.00000004
     2.00991654     0.51111120     0.00002409     0.00000503     0.00045505     0.00000004
     2.00991654     0.43543667     0.00002200     0.00000509     0.00039022     0.00000003
     2.00991654     0.35977238     0.00001985     0.00000523     0.00032951     0.00000003
     2.00991654     0.28412646     0.00001828     0.00000509     0.00028100     0.00000003
     2.00991654     0.20851851     0.00001754     0.00000491     0.00020060     0.00000002
     2.00991654     0.13301072     0.00002060     0.00000440     0.00015041     0.00000002
     2.00991654     0.05794620     0.00001930     0.00000371     0.00011624     0.00000002
 
     1.94236004     3.08364654     0.00000245     0.00000661     0.00023066     0.00000002
     1.94236004     3.00858188     0.00000428     0.00001445     0.00052847     0.00000005
     1.94236004     2.93307424     0.00000588     0.00001479     0.00072066     0.00000007
     1.94236004     2.85746622     0.00000783     0.00001488     0.00071580     0.00000008
     1.94236004     2.78182030     0.00001022     0.00001308     0.00065284     0.00000009
     1.94236004     2.70615602     0.00001166     0.00000932     0.00063928     0.00000009
     1.94236004     2.63048148     0.00001146     0.00000730     0.00063207     0.00000008
     1.94236004     2.55480075     0.00001117     0.00000615     0.00062302     0.00000008
     1.94236004     2.47911572     0.00001062     0.00000528     0.00062582     0.00000008
     1.94236004     2.40342784     0.00000969     0.00000478     0.00063717     0.00000008
     1.94236004     2.32773805     0.00000872     0.00000444     0.00065936     0.00000008
     1.94236004     2.25204682     0.00000816     0.00000424     0.00068925     0.00000008
     1.94236004     2.17635441     0.00000787     0.00000410     0.00071688     0.00000007
     1.94236004     2.10066104     0.00000793     0.00000403     0.00074146     0.00000007
     1.94236004     2.02496696     0.00000805     0.00000403     0.00077013     0.00000007
     1.94236004     1.94927263     0.00000868     0.00000404     0.00080682     0.00000008
     1.94236004     1.87357771     0.00000943     0.00000407     0.00084898     0.00000008
     1.94236004     1.79788268     0.00001043     0.00000406     0.00089127     0.00000008
     1.94236004     1.72218728     0.00001167     0.00000401     0.00092899     0.00000009
     1.94236004     1.64649189     0.00001273     0.00000389     0.00095966     0.00000009
     1.94236004     1.57079637     0.00001378     0.00000396     0.00098327     0.00000010
     1.94236004     1.49510086     0.00001472     0.00000385     0.00100128     0.00000010
     1.94236004     1.41940534     0.00001534     0.00000410     0.00101495     0.00000010
     1.94236004     1.34371006     0.00001591     0.00000431     0.00102410     0.00000010
     1.94236004     1.26801491     0.00001647     0.00000463     0.00102694     0.00000010
     1.94236004     1.19231999     0.00001658     0.00000502     0.00102094     0.00000009
     1.94236004     1.11662555     0.00001744     0.00000533     0.00100339     0.00000009
     1.94236004     1.04093158     0.00001917     0.00000579     0.00097185     0.00000008
     1.94236004     0.96523833     0.00001984     0.00000613     0.00092533     0.00000007
     1.94236004     0.88954592     0.00002112     0.00000630     0.00086579     0.00000007
     1.94236004     0.81385458     0.00002301     0.00000604     0.00079646     0.00000006
     1.94236004     0.73816472     0.00002413     0.00000567     0.00071832     0.00000006
     1.94236004     0.66247696     0.00002371     0.00000528     0.00063371     0.00000005
     1.94236004     0.58679199     0.00002299     0.00000491     0.00055415     0.00000004
     1.94236004     0.51111120     0.00002161     0.00000473     0.00048623     0.00000004
     1.94236004     0.43543667     0.00001949     0.00000465     0.00041570     0.00000004
     1.94236004     0.35977238     0.00001762     0.00000472     0.00034925     0.00000003
     1.94236004     0.28412646     0.00001617     0.00000457     0.00029745     0.00000003
     1.94236004     0.20851851     0.00001584     0.00000438     0.00021269     0.00000002
     1.94236004     0.13301072     0.00001908     0.00000405     0.00015969     0.00000002
     1.94236004     0.05794620     0.00001735     0.00000356     0.00012497     0.00000002
 
     1.87480330     3.08364654     0.00000240     0.00000885     0.00033176     0.00000003
     1.87480330     3.00858188     0.00000483     0.00001564     0.00068427     0.00000005
     1.87480330     2.93307424     0.00000675     0.00001500     0.00084419     0.00000007
     1.87480330     2.85746622     0.00000861     0.00001512     0.00079871     0.00000009
     1.87480330     2.78182030     0.00001101     0.00001266     0.00072184     0.00000010
     1.87480330     2.70615602     0.00001195     0.00000894     0.00069534     0.00000009
     1.87480330     2.63048148     0.00001103     0.00000718     0.00067108     0.00000009
     1.87480330     2.55480075     0.00001066     0.00000604     0.00065230     0.00000009
     1.87480330     2.47911572     0.00001064     0.00000525     0.00064617     0.00000008
     1.87480330     2.40342784     0.00001003     0.00000476     0.00064712     0.00000008
     1.87480330     2.32773805     0.00000909     0.00000438     0.00066211     0.00000008
     1.87480330     2.25204682     0.00000848     0.00000417     0.00068734     0.00000007
     1.87480330     2.17635441     0.00000812     0.00000395     0.00071152     0.00000007
     1.87480330     2.10066104     0.00000799     0.00000388     0.00073472     0.00000007
     1.87480330     2.02496696     0.00000801     0.00000388     0.00076409     0.00000007
     1.87480330     1.94927263     0.00000849     0.00000393     0.00080227     0.00000008
     1.87480330     1.87357771     0.00000887     0.00000407     0.00084565     0.00000008
     1.87480330     1.79788268     0.00000960     0.00000406     0.00088870     0.00000008
     1.87480330     1.72218728     0.00001060     0.00000412     0.00092719     0.00000009
     1.87480330     1.64649189     0.00001141     0.00000408     0.00095941     0.00000009
     1.87480330     1.57079637     0.00001249     0.00000407     0.00098611     0.00000010
     1.87480330     1.49510086     0.00001353     0.00000398     0.00100917     0.00000010
     1.87480330     1.41940534     0.00001423     0.00000415     0.00102979     0.00000010
     1.87480330     1.34371006     0.00001515     0.00000417     0.00104729     0.00000010
     1.87480330     1.26801491     0.00001593     0.00000450     0.00105903     0.00000010
     1.87480330     1.19231999     0.00001672     0.00000487     0.00106143     0.00000010
     1.87480330     1.11662555     0.00001799     0.00000514     0.00105078     0.00000009
     1.87480330     1.04093158     0.00001952     0.00000563     0.00102378     0.00000008
     1.87480330     0.96523833     0.00001996     0.00000601     0.00097900     0.00000008
     1.87480330     0.88954592     0.00002081     0.00000605     0.00091855     0.00000007
     1.87480330     0.81385458     0.00002192     0.00000588     0.00084626     0.00000006
     1.87480330     0.73816472     0.00002202     0.00000561     0.00076346     0.00000006
     1.87480330     0.66247696     0.00002106     0.00000511     0.00067278     0.00000005
     1.87480330     0.58679199     0.00002013     0.00000475     0.00058724     0.00000005
     1.87480330     0.51111120     0.00001862     0.00000439     0.00051451     0.00000004
     1.87480330     0.43543667     0.00001676     0.00000421     0.00043881     0.00000004
     1.87480330     0.35977238     0.00001537     0.00000416     0.00036726     0.00000003
     1.87480330     0.28412646     0.00001444     0.00000399     0.00031251     0.00000003
     1.87480330     0.20851851     0.00001437     0.00000378     0.00022378     0.00000002
     1.87480330     0.13301072     0.00001773     0.00000369     0.00016824     0.00000002
     1.87480330     0.05794620     0.00001584     0.00000350     0.00013269     0.00000002
 
     1.80724633     3.08364654     0.00000223     0.00000949     0.00045995     0.00000003
     1.80724633     3.00858188     0.00000502     0.00001390     0.00085394     0.00000006
     1.80724633     2.93307424     0.00000704     0.00001403     0.00095408     0.00000008
     1.80724633     2.85746622     0.00000889     0.00001407     0.00086806     0.00000010
     1.80724633     2.78182030     0.00001134     0.00001123     0.00078380     0.00000010
     1.80724633     2.70615602     0.00001181     0.00000833     0.00074789     0.00000010
     1.80724633     2.63048148     0.00001072     0.00000682     0.00070680     0.00000009
     1.80724633     2.55480075     0.00001002     0.00000570     0.00067830     0.00000009
     1.80724633     2.47911572     0.00001009     0.00000500     0.00066468     0.00000008
     1.80724633     2.40342784     0.00000990     0.00000450     0.00065597     0.00000008
     1.80724633     2.32773805     0.00000922     0.00000412     0.00066347     0.00000008
     1.80724633     2.25204682     0.00000878     0.00000389     0.00068421     0.00000007
     1.80724633     2.17635441     0.00000855     0.00000364     0.00070583     0.00000007
     1.80724633     2.10066104     0.00000827     0.00000355     0.00072837     0.00000007
     1.80724633     2.02496696     0.00000826     0.00000362     0.00075870     0.00000007
     1.80724633     1.94927263     0.00000846     0.00000372     0.00079839     0.00000008
     1.80724633     1.87357771     0.00000844     0.00000400     0.00084305     0.00000008
     1.80724633     1.79788268     0.00000889     0.00000407     0.00088701     0.00000008
     1.80724633     1.72218728     0.00000962     0.00000426     0.00092646     0.00000009
     1.80724633     1.64649189     0.00001023     0.00000431     0.00096032     0.00000009
     1.80724633     1.57079637     0.00001128     0.00000425     0.00098992     0.00000010
     1.80724633     1.49510086     0.00001243     0.00000417     0.00101742     0.00000010
     1.80724633     1.41940534     0.00001333     0.00000423     0.00104396     0.00000011
     1.80724633     1.34371006     0.00001459     0.00000410     0.00106847     0.00000011
     1.80724633     1.26801491     0.00001562     0.00000439     0.00108762     0.00000011
     1.80724633     1.19231999     0.00001687     0.00000464     0.00109705     0.00000010
     1.80724633     1.11662555     0.00001806     0.00000498     0.00109220     0.00000010
     1.80724633     1.04093158     0.00001907     0.00000540     0.00106904     0.00000009
     1.80724633     0.96523833     0.00001926     0.00000575     0.00102566     0.00000008
     1.80724633     0.88954592     0.00001945     0.00000576     0.00096429     0.00000007
     1.80724633     0.81385458     0.00001987     0.00000568     0.00088941     0.00000007
     1.80724633     0.73816472     0.00001937     0.00000556     0.00080259     0.00000006
     1.80724633     0.66247696     0.00001818     0.00000499     0.00070659     0.00000005
     1.80724633     0.58679199     0.00001731     0.00000460     0.00061574     0.00000005
     1.80724633     0.51111120     0.00001608     0.00000411     0.00053877     0.00000004
     1.80724633     0.43543667     0.00001472     0.00000387     0.00045860     0.00000004
     1.80724633     0.35977238     0.00001352     0.00000369     0.00038282     0.00000003
     1.80724633     0.28412646     0.00001301     0.00000351     0.00032571     0.00000003
     1.80724633     0.20851851     0.00001338     0.00000336     0.00023359     0.00000002
     1.80724633     0.13301072     0.00001672     0.00000329     0.00017588     0.00000002
     1.80724633     0.05794620     0.00001474     0.00000350     0.00013933     0.00000002
 
     1.73968935     3.08364654     0.00000191     0.00000789     0.00060127     0.00000003
     1.73968935     3.00858188     0.00000499     0.00001146     0.00101027     0.00000007
     1.73968935     2.93307424     0.00000701     0.00001306     0.00102406     0.00000009
     1.73968935     2.85746622     0.00000882     0.00001265     0.00089849     0.00000010
     1.73968935     2.78182030     0.00001111     0.00000974     0.00081873     0.00000010
     1.73968935     2.70615602     0.00001128     0.00000764     0.00078676     0.00000010
     1.73968935     2.63048148     0.00001052     0.00000629     0.00073578     0.00000010
     1.73968935     2.55480075     0.00000966     0.00000519     0.00069941     0.00000009
     1.73968935     2.47911572     0.00000951     0.00000455     0.00068010     0.00000009
     1.73968935     2.40342784     0.00000946     0.00000406     0.00066340     0.00000008
     1.73968935     2.32773805     0.00000912     0.00000369     0.00066405     0.00000008
     1.73968935     2.25204682     0.00000891     0.00000345     0.00068089     0.00000007
     1.73968935     2.17635441     0.00000891     0.00000325     0.00070072     0.00000007
     1.73968935     2.10066104     0.00000874     0.00000315     0.00072306     0.00000007
     1.73968935     2.02496696     0.00000887     0.00000324     0.00075432     0.00000007
     1.73968935     1.94927263     0.00000891     0.00000337     0.00079535     0.00000008
     1.73968935     1.87357771     0.00000871     0.00000370     0.00084117     0.00000008
     1.73968935     1.79788268     0.00000890     0.00000388     0.00088606     0.00000008
     1.73968935     1.72218728     0.00000936     0.00000417     0.00092648     0.00000009
     1.73968935     1.64649189     0.00000994     0.00000425     0.00096183     0.00000009
     1.73968935     1.57079637     0.00001087     0.00000421     0.00099384     0.00000010
     1.73968935     1.49510086     0.00001194     0.00000420     0.00102487     0.00000011
     1.73968935     1.41940534     0.00001314     0.00000418     0.00105604     0.00000011
     1.73968935     1.34371006     0.00001433     0.00000414     0.00108595     0.00000011
     1.73968935     1.26801491     0.00001535     0.00000446     0.00111082     0.00000011
     1.73968935     1.19231999     0.00001660     0.00000463     0.00112568     0.00000010
     1.73968935     1.11662555     0.00001735     0.00000502     0.00112538     0.00000010
     1.73968935     1.04093158     0.00001787     0.00000526     0.00110524     0.00000009
     1.73968935     0.96523833     0.00001809     0.00000547     0.00106293     0.00000008
     1.73968935     0.88954592     0.00001795     0.00000546     0.00100078     0.00000008
     1.73968935     0.81385458     0.00001750     0.00000538     0.00092383     0.00000007
     1.73968935     0.73816472     0.00001678     0.00000531     0.00083383     0.00000006
     1.73968935     0.66247696     0.00001581     0.00000489     0.00073358     0.00000006
     1.73968935     0.58679199     0.00001490     0.00000452     0.00063846     0.00000005
     1.73968935     0.51111120     0.00001380     0.00000400     0.00055805     0.00000004
     1.73968935     0.43543667     0.00001284     0.00000375     0.00047430     0.00000004
     1.73968935     0.35977238     0.00001195     0.00000346     0.00039524     0.00000003
     1.73968935     0.28412646     0.00001157     0.00000324     0.00033642     0.00000003
     1.73968935     0.20851851     0.00001243     0.00000320     0.00024168     0.00000002
     1.73968935     0.13301072     0.00001592     0.00000304     0.00018231     0.00000002
     1.73968935     0.05794620     0.00001389     0.00000346     0.00014487     0.00000002
 
     1.67213213     3.08364654     0.00000148     0.00000491     0.00072925     0.00000004
     1.67213213     3.00858188     0.00000493     0.00000973     0.00113139     0.00000007
     1.67213213     2.93307424     0.00000701     0.00001256     0.00105309     0.00000009
     1.67213213     2.85746622     0.00000863     0.00001133     0.00089274     0.00000010
     1.67213213     2.78182030     0.00001046     0.00000862     0.00082572     0.00000011
     1.67213213     2.70615602     0.00001060     0.00000691     0.00080848     0.00000010
     1.67213213     2.63048148     0.00001034     0.00000566     0.00075545     0.00000010
     1.67213213     2.55480075     0.00000960     0.00000458     0.00071419     0.00000009
     1.67213213     2.47911572     0.00000924     0.00000398     0.00069118     0.00000009
     1.67213213     2.40342784     0.00000900     0.00000354     0.00066884     0.00000008
     1.67213213     2.32773805     0.00000900     0.00000323     0.00066428     0.00000008
     1.67213213     2.25204682     0.00000898     0.00000302     0.00067819     0.00000007
     1.67213213     2.17635441     0.00000904     0.00000287     0.00069689     0.00000007
     1.67213213     2.10066104     0.00000927     0.00000281     0.00071925     0.00000007
     1.67213213     2.02496696     0.00000959     0.00000284     0.00075124     0.00000007
     1.67213213     1.94927263     0.00000964     0.00000297     0.00079325     0.00000008
     1.67213213     1.87357771     0.00000948     0.00000326     0.00083997     0.00000008
     1.67213213     1.79788268     0.00000955     0.00000347     0.00088563     0.00000009
     1.67213213     1.72218728     0.00000982     0.00000379     0.00092685     0.00000009
     1.67213213     1.64649189     0.00001044     0.00000387     0.00096332     0.00000010
     1.67213213     1.57079637     0.00001127     0.00000388     0.00099703     0.00000010
     1.67213213     1.49510086     0.00001224     0.00000389     0.00103051     0.00000011
     1.67213213     1.41940534     0.00001347     0.00000390     0.00106484     0.00000011
     1.67213213     1.34371006     0.00001430     0.00000404     0.00109841     0.00000011
     1.67213213     1.26801491     0.00001511     0.00000435     0.00112713     0.00000011
     1.67213213     1.19231999     0.00001596     0.00000455     0.00114570     0.00000011
     1.67213213     1.11662555     0.00001618     0.00000504     0.00114853     0.00000010
     1.67213213     1.04093158     0.00001632     0.00000522     0.00113049     0.00000010
     1.67213213     0.96523833     0.00001682     0.00000530     0.00108890     0.00000009
     1.67213213     0.88954592     0.00001689     0.00000527     0.00102620     0.00000008
     1.67213213     0.81385458     0.00001589     0.00000520     0.00094781     0.00000007
     1.67213213     0.73816472     0.00001517     0.00000502     0.00085562     0.00000007
     1.67213213     0.66247696     0.00001461     0.00000483     0.00075242     0.00000006
     1.67213213     0.58679199     0.00001356     0.00000444     0.00065432     0.00000005
     1.67213213     0.51111120     0.00001255     0.00000398     0.00057150     0.00000005
     1.67213213     0.43543667     0.00001177     0.00000376     0.00048523     0.00000004
     1.67213213     0.35977238     0.00001110     0.00000341     0.00040393     0.00000003
     1.67213213     0.28412646     0.00001085     0.00000312     0.00034401     0.00000003
     1.67213213     0.20851851     0.00001184     0.00000302     0.00024750     0.00000002
     1.67213213     0.13301072     0.00001547     0.00000299     0.00018706     0.00000002
     1.67213213     0.05794620     0.00001335     0.00000337     0.00014897     0.00000002
 
     1.60457492     3.08364654     0.00000115     0.00000265     0.00080738     0.00000004
     1.60457492     3.00858188     0.00000480     0.00000907     0.00119877     0.00000008
     1.60457492     2.93307424     0.00000731     0.00001212     0.00105951     0.00000009
     1.60457492     2.85746622     0.00000837     0.00001052     0.00087767     0.00000010
     1.60457492     2.78182030     0.00000993     0.00000786     0.00082118     0.00000011
     1.60457492     2.70615602     0.00001019     0.00000633     0.00081685     0.00000010
     1.60457492     2.63048148     0.00001027     0.00000510     0.00076513     0.00000010
     1.60457492     2.55480075     0.00000969     0.00000411     0.00072176     0.00000010
     1.60457492     2.47911572     0.00000923     0.00000352     0.00069699     0.00000009
     1.60457492     2.40342784     0.00000875     0.00000317     0.00067174     0.00000008
     1.60457492     2.32773805     0.00000900     0.00000291     0.00066435     0.00000008
     1.60457492     2.25204682     0.00000907     0.00000275     0.00067669     0.00000007
     1.60457492     2.17635441     0.00000902     0.00000264     0.00069484     0.00000007
     1.60457492     2.10066104     0.00000966     0.00000260     0.00071726     0.00000007
     1.60457492     2.02496696     0.00001012     0.00000255     0.00074965     0.00000007
     1.60457492     1.94927263     0.00001020     0.00000267     0.00079217     0.00000008
     1.60457492     1.87357771     0.00001013     0.00000289     0.00083939     0.00000008
     1.60457492     1.79788268     0.00001022     0.00000304     0.00088548     0.00000009
     1.60457492     1.72218728     0.00001045     0.00000336     0.00092716     0.00000009
     1.60457492     1.64649189     0.00001102     0.00000351     0.00096423     0.00000010
     1.60457492     1.57079637     0.00001160     0.00000373     0.00099883     0.00000010
     1.60457492     1.49510086     0.00001253     0.00000373     0.00103356     0.00000011
     1.60457492     1.41940534     0.00001372     0.00000368     0.00106947     0.00000011
     1.60457492     1.34371006     0.00001449     0.00000375     0.00110489     0.00000012
     1.60457492     1.26801491     0.00001511     0.00000399     0.00113555     0.00000012
     1.60457492     1.19231999     0.00001567     0.00000430     0.00115599     0.00000011
     1.60457492     1.11662555     0.00001549     0.00000495     0.00116041     0.00000011
     1.60457492     1.04093158     0.00001551     0.00000510     0.00114345     0.00000010
     1.60457492     0.96523833     0.00001617     0.00000511     0.00110223     0.00000009
     1.60457492     0.88954592     0.00001653     0.00000515     0.00103925     0.00000008
     1.60457492     0.81385458     0.00001534     0.00000514     0.00096012     0.00000008
     1.60457492     0.73816472     0.00001479     0.00000484     0.00086681     0.00000007
     1.60457492     0.66247696     0.00001464     0.00000478     0.00076211     0.00000006
     1.60457492     0.58679199     0.00001356     0.00000426     0.00066248     0.00000005
     1.60457492     0.51111120     0.00001273     0.00000386     0.00057841     0.00000005
     1.60457492     0.43543667     0.00001205     0.00000366     0.00049086     0.00000004
     1.60457492     0.35977238     0.00001119     0.00000336     0.00040842     0.00000004
     1.60457492     0.28412646     0.00001109     0.00000307     0.00034797     0.00000003
     1.60457492     0.20851851     0.00001194     0.00000281     0.00025057     0.00000002
     1.60457492     0.13301072     0.00001544     0.00000299     0.00018961     0.00000002
     1.60457492     0.05794620     0.00001317     0.00000331     0.00015115     0.00000002
 
     1.53701770     3.08364654     0.00000115     0.00000265     0.00080738     0.00000004
     1.53701770     3.00858188     0.00000480     0.00000907     0.00119877     0.00000008
     1.53701770     2.93307424     0.00000731     0.00001212     0.00105951     0.00000009
     1.53701770     2.85746622     0.00000837     0.00001052     0.00087767     0.00000010
     1.53701770     2.78182030     0.00000993     0.00000786     0.00082118     0.00000011
     1.53701770     2.70615602     0.00001019     0.00000633     0.00081685     0.00000010
     1.53701770     2.63048148     0.00001027     0.00000510     0.00076513     0.00000010
     1.53701770     2.55480075     0.00000969     0.00000411     0.00072176     0.00000010
     1.53701770     2.47911572     0.00000923     0.00000352     0.00069699     0.00000009
     1.53701770     2.40342784     0.00000875     0.00000317     0.00067174     0.00000008
     1.53701770     2.32773805     0.00000900     0.00000291     0.00066435     0.00000008
     1.53701770     2.25204682     0.00000907     0.00000275     0.00067669     0.00000007
     1.53701770     2.17635441     0.00000902     0.00000264     0.00069484     0.00000007
     1.53701770     2.10066104     0.00000966     0.00000260     0.00071726     0.00000007
     1.53701770     2.02496696     0.00001012     0.00000255     0.00074965     0.00000007
     1.53701770     1.94927263     0.00001020     0.00000267     0.00079217     0.00000008
     1.53701770     1.87357771     0.00001013     0.00000289     0.00083939     0.00000008
     1.53701770     1.79788268     0.00001022     0.00000304     0.00088548     0.00000009
     1.53701770     1.72218728     0.00001045     0.00000336     0.00092716     0.00000009
     1.53701770     1.64649189     0.00001102     0.00000351     0.00096423     0.00000010
     1.53701770     1.57079637     0.00001160     0.00000373     0.00099883     0.00000010
     1.53701770     1.49510086     0.00001253     0.00000373     0.00103356     0.00000011
     1.53701770     1.41940534     0.00001372     0.00000368     0.00106947     0.00000011
     1.53701770     1.34371006     0.00001449     0.00000375     0.00110489     0.00000012
     1.53701770     1.26801491     0.00001511     0.00000399     0.00113555     0.00000012
     1.53701770     1.19231999     0.00001567     0.00000429     0.00115599     0.00000011
     1.53701770     1.11662555     0.00001550     0.00000495     0.00116041     0.00000011
     1.53701770     1.04093158     0.00001551     0.00000510     0.00114345     0.00000010
     1.53701770     0.96523833     0.00001618     0.00000511     0.00110223     0.00000009
     1.53701770     0.88954592     0.00001653     0.00000515     0.00103925     0.00000008
     1.53701770     0.81385458     0.00001534     0.00000514     0.00096012     0.00000008
     1.53701770     0.73816472     0.00001479     0.00000484     0.00086681     0.00000007
     1.53701770     0.66247696     0.00001464     0.00000478     0.00076211     0.00000006
     1.53701770     0.58679199     0.00001356     0.00000426     0.00066248     0.00000005
     1.53701770     0.51111120     0.00001273     0.00000386     0.00057841     0.00000005
     1.53701770     0.43543667     0.00001205     0.00000366     0.00049086     0.00000004
     1.53701770     0.35977238     0.00001119     0.00000336     0.00040842     0.00000004
     1.53701770     0.28412646     0.00001109     0.00000307     0.00034797     0.00000003
     1.53701770     0.20851851     0.00001194     0.00000281     0.00025057     0.00000002
     1.53701770     0.13301072     0.00001544     0.00000299     0.00018961     0.00000002
     1.53701770     0.05794620     0.00001318     0.00000331     0.00015115     0.00000002
 
     1.46946049     3.08364654     0.00000148     0.00000491     0.00072925     0.00000004
     1.46946049     3.00858188     0.00000493     0.00000973     0.00113139     0.00000007
     1.46946049     2.93307424     0.00000701     0.00001256     0.00105309     0.00000009
     1.46946049     2.85746622     0.00000863     0.00001132     0.00089274     0.00000010
     1.46946049     2.78182030     0.00001046     0.00000862     0.00082572     0.00000011
     1.46946049     2.70615602     0.00001060     0.00000691     0.00080848     0.00000010
     1.46946049     2.63048148     0.00001034     0.00000566     0.00075545     0.00000010
     1.46946049     2.55480075     0.00000960     0.00000458     0.00071419     0.00000009
     1.46946049     2.47911572     0.00000924     0.00000398     0.00069118     0.00000009
     1.46946049     2.40342784     0.00000900     0.00000354     0.00066884     0.00000008
     1.46946049     2.32773805     0.00000900     0.00000323     0.00066428     0.00000008
     1.46946049     2.25204682     0.00000898     0.00000302     0.00067819     0.00000007
     1.46946049     2.17635441     0.00000904     0.00000287     0.00069689     0.00000007
     1.46946049     2.10066104     0.00000927     0.00000281     0.00071925     0.00000007
     1.46946049     2.02496696     0.00000959     0.00000284     0.00075124     0.00000007
     1.46946049     1.94927263     0.00000964     0.00000297     0.00079325     0.00000008
     1.46946049     1.87357771     0.00000948     0.00000326     0.00083997     0.00000008
     1.46946049     1.79788268     0.00000955     0.00000347     0.00088563     0.00000009
     1.46946049     1.72218728     0.00000982     0.00000379     0.00092685     0.00000009
     1.46946049     1.64649189     0.00001044     0.00000387     0.00096332     0.00000010
     1.46946049     1.57079637     0.00001127     0.00000388     0.00099703     0.00000010
     1.46946049     1.49510086     0.00001224     0.00000389     0.00103051     0.00000011
     1.46946049     1.41940534     0.00001347     0.00000390     0.00106484     0.00000011
     1.46946049     1.34371006     0.00001430     0.00000405     0.00109841     0.00000011
     1.46946049     1.26801491     0.00001511     0.00000435     0.00112713     0.00000011
     1.46946049     1.19231999     0.00001596     0.00000455     0.00114570     0.00000011
     1.46946049     1.11662555     0.00001618     0.00000504     0.00114853     0.00000010
     1.46946049     1.04093158     0.00001632     0.00000522     0.00113049     0.00000010
     1.46946049     0.96523833     0.00001682     0.00000530     0.00108890     0.00000009
     1.46946049     0.88954592     0.00001689     0.00000527     0.00102620     0.00000008
     1.46946049     0.81385458     0.00001589     0.00000520     0.00094781     0.00000007
     1.46946049     0.73816472     0.00001517     0.00000502     0.00085562     0.00000007
     1.46946049     0.66247696     0.00001461     0.00000483     0.00075242     0.00000006
     1.46946049     0.58679199     0.00001356     0.00000444     0.00065432     0.00000005
     1.46946049     0.51111120     0.00001255     0.00000398     0.00057150     0.00000005
     1.46946049     0.43543667     0.00001177     0.00000376     0.00048523     0.00000004
     1.46946049     0.35977238     0.00001110     0.00000341     0.00040393     0.00000003
     1.46946049     0.28412646     0.00001085     0.00000312     0.00034401     0.00000003
     1.46946049     0.20851851     0.00001184     0.00000302     0.00024750     0.00000002
     1.46946049     0.13301072     0.00001547     0.00000299     0.00018706     0.00000002
     1.46946049     0.05794620     0.00001336     0.00000337     0.00014896     0.00000002
 
     1.40190339     3.08364654     0.00000191     0.00000789     0.00060127     0.00000003
     1.40190339     3.00858188     0.00000499     0.00001146     0.00101027     0.00000007
     1.40190339     2.93307424     0.00000701     0.00001306     0.00102406     0.00000009
     1.40190339     2.85746622     0.00000882     0.00001265     0.00089849     0.00000010
     1.40190339     2.78182030     0.00001110     0.00000975     0.00081873     0.00000010
     1.40190339     2.70615602     0.00001127     0.00000764     0.00078676     0.00000010
     1.40190339     2.63048148     0.00001052     0.00000629     0.00073578     0.00000010
     1.40190339     2.55480075     0.00000966     0.00000519     0.00069941     0.00000009
     1.40190339     2.47911572     0.00000951     0.00000455     0.00068010     0.00000009
     1.40190339     2.40342784     0.00000946     0.00000406     0.00066340     0.00000008
     1.40190339     2.32773805     0.00000912     0.00000369     0.00066405     0.00000008
     1.40190339     2.25204682     0.00000891     0.00000345     0.00068089     0.00000007
     1.40190339     2.17635441     0.00000891     0.00000325     0.00070072     0.00000007
     1.40190339     2.10066104     0.00000874     0.00000315     0.00072306     0.00000007
     1.40190339     2.02496696     0.00000887     0.00000324     0.00075432     0.00000007
     1.40190339     1.94927263     0.00000891     0.00000337     0.00079535     0.00000008
     1.40190339     1.87357771     0.00000871     0.00000370     0.00084117     0.00000008
     1.40190339     1.79788268     0.00000891     0.00000388     0.00088606     0.00000008
     1.40190339     1.72218728     0.00000936     0.00000417     0.00092648     0.00000009
     1.40190339     1.64649189     0.00000994     0.00000425     0.00096183     0.00000009
     1.40190339     1.57079637     0.00001087     0.00000421     0.00099384     0.00000010
     1.40190339     1.49510086     0.00001194     0.00000420     0.00102487     0.00000011
     1.40190339     1.41940534     0.00001314     0.00000418     0.00105604     0.00000011
     1.40190339     1.34371006     0.00001433     0.00000414     0.00108595     0.00000011
     1.40190339     1.26801491     0.00001535     0.00000446     0.00111082     0.00000011
     1.40190339     1.19231999     0.00001660     0.00000463     0.00112568     0.00000010
     1.40190339     1.11662555     0.00001735     0.00000502     0.00112538     0.00000010
     1.40190339     1.04093158     0.00001787     0.00000526     0.00110524     0.00000009
     1.40190339     0.96523833     0.00001809     0.00000547     0.00106293     0.00000008
     1.40190339     0.88954592     0.00001795     0.00000546     0.00100078     0.00000008
     1.40190339     0.81385458     0.00001750     0.00000538     0.00092383     0.00000007
     1.40190339     0.73816472     0.00001678     0.00000531     0.00083383     0.00000006
     1.40190339     0.66247696     0.00001581     0.00000489     0.00073358     0.00000006
     1.40190339     0.58679199     0.00001490     0.00000452     0.00063846     0.00000005
     1.40190339     0.51111120     0.00001380     0.00000400     0.00055805     0.00000004
     1.40190339     0.43543667     0.00001284     0.00000375     0.00047430     0.00000004
     1.40190339     0.35977238     0.00001195     0.00000346     0.00039524     0.00000003
     1.40190339     0.28412646     0.00001157     0.00000324     0.00033642     0.00000003
     1.40190339     0.20851851     0.00001243     0.00000320     0.00024168     0.00000002
     1.40190339     0.13301072     0.00001592     0.00000304     0.00018231     0.00000002
     1.40190339     0.05794620     0.00001389     0.00000346     0.00014487     0.00000002
 
     1.33434629     3.08364654     0.00000223     0.00000949     0.00045995     0.00000003
     1.33434629     3.00858188     0.00000502     0.00001390     0.00085394     0.00000006
     1.33434629     2.93307424     0.00000704     0.00001403     0.00095408     0.00000008
     1.33434629     2.85746622     0.00000889     0.00001408     0.00086806     0.00000010
     1.33434629     2.78182030     0.00001133     0.00001124     0.00078380     0.00000010
     1.33434629     2.70615602     0.00001181     0.00000833     0.00074789     0.00000010
     1.33434629     2.63048148     0.00001072     0.00000682     0.00070680     0.00000009
     1.33434629     2.55480075     0.00001002     0.00000570     0.00067830     0.00000009
     1.33434629     2.47911572     0.00001009     0.00000500     0.00066468     0.00000008
     1.33434629     2.40342784     0.00000990     0.00000450     0.00065597     0.00000008
     1.33434629     2.32773805     0.00000922     0.00000412     0.00066347     0.00000008
     1.33434629     2.25204682     0.00000878     0.00000389     0.00068421     0.00000007
     1.33434629     2.17635441     0.00000855     0.00000365     0.00070583     0.00000007
     1.33434629     2.10066104     0.00000827     0.00000355     0.00072837     0.00000007
     1.33434629     2.02496696     0.00000826     0.00000362     0.00075870     0.00000007
     1.33434629     1.94927263     0.00000846     0.00000372     0.00079839     0.00000008
     1.33434629     1.87357771     0.00000844     0.00000400     0.00084305     0.00000008
     1.33434629     1.79788268     0.00000890     0.00000407     0.00088701     0.00000008
     1.33434629     1.72218728     0.00000962     0.00000426     0.00092646     0.00000009
     1.33434629     1.64649189     0.00001023     0.00000431     0.00096032     0.00000009
     1.33434629     1.57079637     0.00001128     0.00000425     0.00098992     0.00000010
     1.33434629     1.49510086     0.00001242     0.00000418     0.00101742     0.00000010
     1.33434629     1.41940534     0.00001333     0.00000423     0.00104396     0.00000011
     1.33434629     1.34371006     0.00001459     0.00000410     0.00106847     0.00000011
     1.33434629     1.26801491     0.00001562     0.00000439     0.00108762     0.00000011
     1.33434629     1.19231999     0.00001687     0.00000464     0.00109705     0.00000010
     1.33434629     1.11662555     0.00001806     0.00000498     0.00109220     0.00000010
     1.33434629     1.04093158     0.00001907     0.00000540     0.00106904     0.00000009
     1.33434629     0.96523833     0.00001926     0.00000575     0.00102566     0.00000008
     1.33434629     0.88954592     0.00001945     0.00000576     0.00096429     0.00000007
     1.33434629     0.81385458     0.00001987     0.00000568     0.00088941     0.00000007
     1.33434629     0.73816472     0.00001937     0.00000556     0.00080259     0.00000006
     1.33434629     0.66247696     0.00001818     0.00000499     0.00070659     0.00000005
     1.33434629     0.58679199     0.00001731     0.00000460     0.00061574     0.00000005
     1.33434629     0.51111120     0.00001608     0.00000411     0.00053877     0.00000004
     1.33434629     0.43543667     0.00001472     0.00000387     0.00045860     0.00000004
     1.33434629     0.35977238     0.00001352     0.00000369     0.00038282     0.00000003
     1.33434629     0.28412646     0.00001301     0.00000351     0.00032571     0.00000003
     1.33434629     0.20851851     0.00001338     0.00000336     0.00023359     0.00000002
     1.33434629     0.13301072     0.00001672     0.00000329     0.00017588     0.00000002
     1.33434629     0.05794620     0.00001474     0.00000350     0.00013933     0.00000002
 
     1.26678932     3.08364654     0.00000240     0.00000885     0.00033176     0.00000003
     1.26678932     3.00858188     0.00000483     0.00001564     0.00068427     0.00000005
     1.26678932     2.93307424     0.00000675     0.00001500     0.00084419     0.00000007
     1.26678932     2.85746622     0.00000861     0.00001513     0.00079871     0.00000009
     1.26678932     2.78182030     0.00001101     0.00001266     0.00072184     0.00000010
     1.26678932     2.70615602     0.00001194     0.00000894     0.00069534     0.00000009
     1.26678932     2.63048148     0.00001103     0.00000719     0.00067108     0.00000009
     1.26678932     2.55480075     0.00001066     0.00000604     0.00065230     0.00000009
     1.26678932     2.47911572     0.00001064     0.00000525     0.00064617     0.00000008
     1.26678932     2.40342784     0.00001003     0.00000476     0.00064712     0.00000008
     1.26678932     2.32773805     0.00000908     0.00000438     0.00066211     0.00000008
     1.26678932     2.25204682     0.00000848     0.00000417     0.00068734     0.00000007
     1.26678932     2.17635441     0.00000812     0.00000395     0.00071152     0.00000007
     1.26678932     2.10066104     0.00000799     0.00000388     0.00073472     0.00000007
     1.26678932     2.02496696     0.00000801     0.00000388     0.00076409     0.00000007
     1.26678932     1.94927263     0.00000849     0.00000393     0.00080227     0.00000008
     1.26678932     1.87357771     0.00000887     0.00000407     0.00084565     0.00000008
     1.26678932     1.79788268     0.00000960     0.00000406     0.00088870     0.00000008
     1.26678932     1.72218728     0.00001060     0.00000412     0.00092719     0.00000009
     1.26678932     1.64649189     0.00001141     0.00000408     0.00095941     0.00000009
     1.26678932     1.57079637     0.00001249     0.00000407     0.00098611     0.00000010
     1.26678932     1.49510086     0.00001353     0.00000398     0.00100917     0.00000010
     1.26678932     1.41940534     0.00001423     0.00000415     0.00102979     0.00000010
     1.26678932     1.34371006     0.00001515     0.00000417     0.00104729     0.00000010
     1.26678932     1.26801491     0.00001593     0.00000450     0.00105903     0.00000010
     1.26678932     1.19231999     0.00001672     0.00000487     0.00106143     0.00000010
     1.26678932     1.11662555     0.00001799     0.00000514     0.00105078     0.00000009
     1.26678932     1.04093158     0.00001952     0.00000563     0.00102378     0.00000008
     1.26678932     0.96523833     0.00001996     0.00000601     0.00097900     0.00000008
     1.26678932     0.88954592     0.00002081     0.00000605     0.00091855     0.00000007
     1.26678932     0.81385458     0.00002192     0.00000588     0.00084626     0.00000006
     1.26678932     0.73816472     0.00002202     0.00000561     0.00076346     0.00000006
     1.26678932     0.66247696     0.00002106     0.00000511     0.00067278     0.00000005
     1.26678932     0.58679199     0.00002013     0.00000475     0.00058724     0.00000005
     1.26678932     0.51111120     0.00001862     0.00000439     0.00051451     0.00000004
     1.26678932     0.43543667     0.00001676     0.00000421     0.00043881     0.00000004
     1.26678932     0.35977238     0.00001536     0.00000416     0.00036726     0.00000003
     1.26678932     0.28412646     0.00001444     0.00000399     0.00031251     0.00000003
     1.26678932     0.20851851     0.00001437     0.00000378     0.00022378     0.00000002
     1.26678932     0.13301072     0.00001773     0.00000369     0.00016824     0.00000002
     1.26678932     0.05794620     0.00001584     0.00000350     0.00013269     0.00000002
 
     1.19923258     3.08364654     0.00000245     0.00000661     0.00023066     0.00000002
     1.19923258     3.00858188     0.00000428     0.00001445     0.00052847     0.00000005
     1.19923258     2.93307424     0.00000588     0.00001479     0.00072066     0.00000007
     1.19923258     2.85746622     0.00000784     0.00001487     0.00071580     0.00000008
     1.19923258     2.78182030     0.00001022     0.00001308     0.00065284     0.00000009
     1.19923258     2.70615602     0.00001166     0.00000931     0.00063928     0.00000009
     1.19923258     2.63048148     0.00001146     0.00000730     0.00063207     0.00000008
     1.19923258     2.55480075     0.00001117     0.00000615     0.00062302     0.00000008
     1.19923258     2.47911572     0.00001062     0.00000527     0.00062582     0.00000008
     1.19923258     2.40342784     0.00000969     0.00000478     0.00063717     0.00000008
     1.19923258     2.32773805     0.00000872     0.00000444     0.00065936     0.00000008
     1.19923258     2.25204682     0.00000816     0.00000424     0.00068925     0.00000008
     1.19923258     2.17635441     0.00000787     0.00000410     0.00071688     0.00000007
     1.19923258     2.10066104     0.00000793     0.00000403     0.00074146     0.00000007
     1.19923258     2.02496696     0.00000805     0.00000403     0.00077013     0.00000007
     1.19923258     1.94927263     0.00000868     0.00000404     0.00080682     0.00000008
     1.19923258     1.87357771     0.00000943     0.00000407     0.00084898     0.00000008
     1.19923258     1.79788268     0.00001043     0.00000406     0.00089127     0.00000008
     1.19923258     1.72218728     0.00001168     0.00000401     0.00092899     0.00000009
     1.19923258     1.64649189     0.00001273     0.00000389     0.00095966     0.00000009
     1.19923258     1.57079637     0.00001378     0.00000396     0.00098327     0.00000010
     1.19923258     1.49510086     0.00001472     0.00000385     0.00100128     0.00000010
     1.19923258     1.41940534     0.00001534     0.00000410     0.00101495     0.00000010
     1.19923258     1.34371006     0.00001590     0.00000431     0.00102410     0.00000010
     1.19923258     1.26801491     0.00001647     0.00000463     0.00102694     0.00000010
     1.19923258     1.19231999     0.00001658     0.00000502     0.00102094     0.00000009
     1.19923258     1.11662555     0.00001744     0.00000533     0.00100339     0.00000009
     1.19923258     1.04093158     0.00001917     0.00000579     0.00097185     0.00000008
     1.19923258     0.96523833     0.00001984     0.00000613     0.00092533     0.00000007
     1.19923258     0.88954592     0.00002112     0.00000630     0.00086579     0.00000007
     1.19923258     0.81385458     0.00002301     0.00000604     0.00079646     0.00000006
     1.19923258     0.73816472     0.00002413     0.00000567     0.00071832     0.00000006
     1.19923258     0.66247696     0.00002371     0.00000528     0.00063371     0.00000005
     1.19923258     0.58679199     0.00002299     0.00000491     0.00055415     0.00000004
     1.19923258     0.51111120     0.00002161     0.00000473     0.00048623     0.00000004
     1.19923258     0.43543667     0.00001949     0.00000465     0.00041570     0.00000004
     1.19923258     0.35977238     0.00001762     0.00000472     0.00034925     0.00000003
     1.19923258     0.28412646     0.00001618     0.00000457     0.00029745     0.00000003
     1.19923258     0.20851851     0.00001584     0.00000438     0.00021269     0.00000002
     1.19923258     0.13301072     0.00001908     0.00000405     0.00015969     0.00000002
     1.19923258     0.05794620     0.00001735     0.00000356     0.00012497     0.00000002
 
     1.13167608     3.08364654     0.00000235     0.00000415     0.00016103     0.00000002
     1.13167608     3.00858188     0.00000353     0.00001085     0.00040687     0.00000004
     1.13167608     2.93307424     0.00000470     0.00001286     0.00061128     0.00000006
     1.13167608     2.85746622     0.00000664     0.00001296     0.00064627     0.00000008
     1.13167608     2.78182030     0.00000913     0.00001207     0.00059834     0.00000009
     1.13167608     2.70615602     0.00001090     0.00000918     0.00058953     0.00000008
     1.13167608     2.63048148     0.00001126     0.00000721     0.00059215     0.00000008
     1.13167608     2.55480075     0.00001078     0.00000598     0.00059169     0.00000008
     1.13167608     2.47911572     0.00000988     0.00000506     0.00060448     0.00000008
     1.13167608     2.40342784     0.00000900     0.00000456     0.00062592     0.00000008
     1.13167608     2.32773805     0.00000833     0.00000435     0.00065430     0.00000008
     1.13167608     2.25204682     0.00000797     0.00000414     0.00068880     0.00000008
     1.13167608     2.17635441     0.00000788     0.00000411     0.00072080     0.00000007
     1.13167608     2.10066104     0.00000801     0.00000405     0.00074773     0.00000007
     1.13167608     2.02496696     0.00000824     0.00000405     0.00077631     0.00000007
     1.13167608     1.94927263     0.00000878     0.00000408     0.00081179     0.00000008
     1.13167608     1.87357771     0.00000968     0.00000407     0.00085293     0.00000008
     1.13167608     1.79788268     0.00001082     0.00000409     0.00089473     0.00000008
     1.13167608     1.72218728     0.00001210     0.00000403     0.00093204     0.00000009
     1.13167608     1.64649189     0.00001336     0.00000389     0.00096150     0.00000009
     1.13167608     1.57079637     0.00001440     0.00000395     0.00098216     0.00000010
     1.13167608     1.49510086     0.00001542     0.00000379     0.00099490     0.00000010
     1.13167608     1.41940534     0.00001622     0.00000397     0.00100099     0.00000010
     1.13167608     1.34371006     0.00001658     0.00000420     0.00100079     0.00000010
     1.13167608     1.26801491     0.00001706     0.00000448     0.00099356     0.00000010
     1.13167608     1.19231999     0.00001690     0.00000479     0.00097803     0.00000009
     1.13167608     1.11662555     0.00001719     0.00000522     0.00095274     0.00000008
     1.13167608     1.04093158     0.00001853     0.00000560     0.00091604     0.00000008
     1.13167608     0.96523833     0.00001951     0.00000590     0.00086735     0.00000007
     1.13167608     0.88954592     0.00002084     0.00000622     0.00080855     0.00000006
     1.13167608     0.81385458     0.00002281     0.00000609     0.00074236     0.00000006
     1.13167608     0.73816472     0.00002468     0.00000572     0.00066922     0.00000005
     1.13167608     0.66247696     0.00002537     0.00000541     0.00059102     0.00000005
     1.13167608     0.58679199     0.00002518     0.00000508     0.00051777     0.00000004
     1.13167608     0.51111120     0.00002409     0.00000503     0.00045505     0.00000004
     1.13167608     0.43543667     0.00002200     0.00000509     0.00039022     0.00000003
     1.13167608     0.35977238     0.00001985     0.00000523     0.00032951     0.00000003
     1.13167608     0.28412646     0.00001828     0.00000509     0.00028100     0.00000003
     1.13167608     0.20851851     0.00001754     0.00000491     0.00020060     0.00000002
     1.13167608     0.13301072     0.00002060     0.00000440     0.00015041     0.00000002
     1.13167608     0.05794620     0.00001930     0.00000371     0.00011624     0.00000002
 
     1.06411994     3.08364654     0.00000218     0.00000236     0.00011850     0.00000002
     1.06411994     3.00858188     0.00000292     0.00000695     0.00031998     0.00000004
     1.06411994     2.93307424     0.00000363     0.00001001     0.00051977     0.00000005
     1.06411994     2.85746622     0.00000531     0.00001011     0.00059189     0.00000007
     1.06411994     2.78182030     0.00000772     0.00001008     0.00056278     0.00000008
     1.06411994     2.70615602     0.00000945     0.00000835     0.00054905     0.00000008
     1.06411994     2.63048148     0.00000977     0.00000677     0.00055189     0.00000008
     1.06411994     2.55480075     0.00000932     0.00000551     0.00055891     0.00000007
     1.06411994     2.47911572     0.00000870     0.00000465     0.00058218     0.00000007
     1.06411994     2.40342784     0.00000827     0.00000420     0.00061248     0.00000007
     1.06411994     2.32773805     0.00000800     0.00000415     0.00064587     0.00000008
     1.06411994     2.25204682     0.00000791     0.00000397     0.00068484     0.00000008
     1.06411994     2.17635441     0.00000802     0.00000398     0.00072201     0.00000007
     1.06411994     2.10066104     0.00000821     0.00000394     0.00075243     0.00000007
     1.06411994     2.02496696     0.00000841     0.00000394     0.00078185     0.00000007
     1.06411994     1.94927263     0.00000880     0.00000401     0.00081674     0.00000007
     1.06411994     1.87357771     0.00000960     0.00000402     0.00085723     0.00000008
     1.06411994     1.79788268     0.00001060     0.00000404     0.00089889     0.00000008
     1.06411994     1.72218728     0.00001184     0.00000406     0.00093627     0.00000009
     1.06411994     1.64649189     0.00001316     0.00000390     0.00096509     0.00000009
     1.06411994     1.57079637     0.00001426     0.00000391     0.00098330     0.00000010
     1.06411994     1.49510086     0.00001552     0.00000365     0.00099102     0.00000010
     1.06411994     1.41940534     0.00001649     0.00000371     0.00098938     0.00000010
     1.06411994     1.34371006     0.00001690     0.00000382     0.00097932     0.00000010
     1.06411994     1.26801491     0.00001738     0.00000408     0.00096124     0.00000009
     1.06411994     1.19231999     0.00001726     0.00000429     0.00093540     0.00000009
     1.06411994     1.11662555     0.00001722     0.00000474     0.00090171     0.00000008
     1.06411994     1.04093158     0.00001787     0.00000505     0.00085931     0.00000007
     1.06411994     0.96523833     0.00001886     0.00000540     0.00080791     0.00000007
     1.06411994     0.88954592     0.00001985     0.00000577     0.00074951     0.00000006
     1.06411994     0.81385458     0.00002173     0.00000588     0.00068643     0.00000005
     1.06411994     0.73816472     0.00002416     0.00000561     0.00061832     0.00000005
     1.06411994     0.66247696     0.00002637     0.00000539     0.00054635     0.00000004
     1.06411994     0.58679199     0.00002689     0.00000523     0.00047947     0.00000004
     1.06411994     0.51111120     0.00002620     0.00000531     0.00042227     0.00000004
     1.06411994     0.43543667     0.00002444     0.00000555     0.00036337     0.00000003
     1.06411994     0.35977238     0.00002213     0.00000570     0.00030865     0.00000003
     1.06411994     0.28412646     0.00002047     0.00000566     0.00026337     0.00000003
     1.06411994     0.20851851     0.00001940     0.00000544     0.00018771     0.00000002
     1.06411994     0.13301072     0.00002230     0.00000501     0.00014070     0.00000002
     1.06411994     0.05794620     0.00002162     0.00000392     0.00010679     0.00000002
 
     0.99656409     3.08364654     0.00000196     0.00000145     0.00009254     0.00000002
     0.99656409     3.00858188     0.00000264     0.00000426     0.00025306     0.00000004
     0.99656409     2.93307424     0.00000288     0.00000721     0.00043196     0.00000005
     0.99656409     2.85746622     0.00000410     0.00000738     0.00053463     0.00000006
     0.99656409     2.78182030     0.00000599     0.00000781     0.00053372     0.00000007
     0.99656409     2.70615602     0.00000733     0.00000695     0.00051417     0.00000007
     0.99656409     2.63048148     0.00000756     0.00000574     0.00051135     0.00000007
     0.99656409     2.55480075     0.00000749     0.00000479     0.00052503     0.00000007
     0.99656409     2.47911572     0.00000739     0.00000417     0.00055795     0.00000007
     0.99656409     2.40342784     0.00000754     0.00000387     0.00059516     0.00000007
     0.99656409     2.32773805     0.00000771     0.00000392     0.00063284     0.00000008
     0.99656409     2.25204682     0.00000781     0.00000378     0.00067636     0.00000008
     0.99656409     2.17635441     0.00000797     0.00000374     0.00071924     0.00000008
     0.99656409     2.10066104     0.00000813     0.00000374     0.00075423     0.00000007
     0.99656409     2.02496696     0.00000831     0.00000375     0.00078567     0.00000007
     0.99656409     1.94927263     0.00000868     0.00000382     0.00082084     0.00000007
     0.99656409     1.87357771     0.00000929     0.00000388     0.00086124     0.00000008
     0.99656409     1.79788268     0.00001002     0.00000387     0.00090320     0.00000008
     0.99656409     1.72218728     0.00001124     0.00000393     0.00094118     0.00000009
     0.99656409     1.64649189     0.00001246     0.00000381     0.00097010     0.00000009
     0.99656409     1.57079637     0.00001355     0.00000374     0.00098671     0.00000009
     0.99656409     1.49510086     0.00001471     0.00000349     0.00099015     0.00000010
     0.99656409     1.41940534     0.00001572     0.00000345     0.00098126     0.00000010
     0.99656409     1.34371006     0.00001622     0.00000347     0.00096142     0.00000009
     0.99656409     1.26801491     0.00001663     0.00000369     0.00093223     0.00000009
     0.99656409     1.19231999     0.00001705     0.00000389     0.00089570     0.00000008
     0.99656409     1.11662555     0.00001700     0.00000428     0.00085323     0.00000008
     0.99656409     1.04093158     0.00001697     0.00000458     0.00080461     0.00000007
     0.99656409     0.96523833     0.00001810     0.00000504     0.00074984     0.00000006
     0.99656409     0.88954592     0.00001876     0.00000542     0.00069132     0.00000006
     0.99656409     0.81385458     0.00002050     0.00000567     0.00063116     0.00000005
     0.99656409     0.73816472     0.00002305     0.00000549     0.00056770     0.00000005
     0.99656409     0.66247696     0.00002648     0.00000531     0.00050136     0.00000004
     0.99656409     0.58679199     0.00002793     0.00000537     0.00044072     0.00000004
     0.99656409     0.51111120     0.00002799     0.00000563     0.00038920     0.00000003
     0.99656409     0.43543667     0.00002671     0.00000606     0.00033602     0.00000003
     0.99656409     0.35977238     0.00002453     0.00000634     0.00028700     0.00000003
     0.99656409     0.28412646     0.00002287     0.00000639     0.00024463     0.00000003
     0.99656409     0.20851851     0.00002129     0.00000620     0.00017444     0.00000002
     0.99656409     0.13301072     0.00002428     0.00000597     0.00013115     0.00000002
     0.99656409     0.05794620     0.00002443     0.00000422     0.00009711     0.00000002
 
     0.92900878     3.08364654     0.00000180     0.00000108     0.00007315     0.00000002
     0.92900878     3.00858188     0.00000258     0.00000283     0.00019387     0.00000004
     0.92900878     2.93307424     0.00000241     0.00000531     0.00034087     0.00000004
     0.92900878     2.85746622     0.00000308     0.00000528     0.00046331     0.00000005
     0.92900878     2.78182030     0.00000428     0.00000578     0.00049745     0.00000006
     0.92900878     2.70615602     0.00000525     0.00000537     0.00047971     0.00000007
     0.92900878     2.63048148     0.00000565     0.00000435     0.00047128     0.00000007
     0.92900878     2.55480075     0.00000590     0.00000387     0.00049027     0.00000007
     0.92900878     2.47911572     0.00000608     0.00000370     0.00053013     0.00000007
     0.92900878     2.40342784     0.00000644     0.00000367     0.00057195     0.00000007
     0.92900878     2.32773805     0.00000664     0.00000371     0.00061393     0.00000007
     0.92900878     2.25204682     0.00000689     0.00000351     0.00066247     0.00000008
     0.92900878     2.17635441     0.00000722     0.00000342     0.00071125     0.00000008
     0.92900878     2.10066104     0.00000758     0.00000347     0.00075163     0.00000007
     0.92900878     2.02496696     0.00000779     0.00000352     0.00078635     0.00000007
     0.92900878     1.94927263     0.00000812     0.00000357     0.00082286     0.00000007
     0.92900878     1.87357771     0.00000859     0.00000364     0.00086382     0.00000008
     0.92900878     1.79788268     0.00000913     0.00000366     0.00090654     0.00000008
     0.92900878     1.72218728     0.00001032     0.00000368     0.00094571     0.00000009
     0.92900878     1.64649189     0.00001114     0.00000366     0.00097558     0.00000009
     0.92900878     1.57079637     0.00001197     0.00000352     0.00099171     0.00000009
     0.92900878     1.49510086     0.00001292     0.00000340     0.00099212     0.00000009
     0.92900878     1.41940534     0.00001368     0.00000334     0.00097707     0.00000009
     0.92900878     1.34371006     0.00001441     0.00000333     0.00094818     0.00000009
     0.92900878     1.26801491     0.00001491     0.00000352     0.00090826     0.00000009
     0.92900878     1.19231999     0.00001578     0.00000377     0.00086116     0.00000008
     0.92900878     1.11662555     0.00001637     0.00000409     0.00080981     0.00000007
     0.92900878     1.04093158     0.00001619     0.00000444     0.00075455     0.00000007
     0.92900878     0.96523833     0.00001751     0.00000497     0.00069569     0.00000006
     0.92900878     0.88954592     0.00001821     0.00000527     0.00063646     0.00000005
     0.92900878     0.81385458     0.00001955     0.00000550     0.00057881     0.00000005
     0.92900878     0.73816472     0.00002198     0.00000537     0.00051924     0.00000004
     0.92900878     0.66247696     0.00002564     0.00000524     0.00045761     0.00000004
     0.92900878     0.58679199     0.00002830     0.00000550     0.00040297     0.00000004
     0.92900878     0.51111120     0.00002934     0.00000599     0.00035703     0.00000003
     0.92900878     0.43543667     0.00002894     0.00000665     0.00030882     0.00000003
     0.92900878     0.35977238     0.00002731     0.00000712     0.00026483     0.00000003
     0.92900878     0.28412646     0.00002560     0.00000733     0.00022534     0.00000003
     0.92900878     0.20851851     0.00002353     0.00000730     0.00016152     0.00000002
     0.92900878     0.13301072     0.00002679     0.00000735     0.00012215     0.00000002
     0.92900878     0.05794620     0.00002746     0.00000460     0.00008753     0.00000002
 
     0.86145401     3.08364654     0.00000170     0.00000090     0.00005574     0.00000002
     0.86145401     3.00858188     0.00000254     0.00000205     0.00014149     0.00000004
     0.86145401     2.93307424     0.00000220     0.00000415     0.00025603     0.00000004
     0.86145401     2.85746622     0.00000236     0.00000385     0.00038467     0.00000005
     0.86145401     2.78182030     0.00000306     0.00000426     0.00044962     0.00000006
     0.86145401     2.70615602     0.00000378     0.00000409     0.00044245     0.00000006
     0.86145401     2.63048148     0.00000416     0.00000316     0.00043248     0.00000006
     0.86145401     2.55480075     0.00000433     0.00000297     0.00045430     0.00000006
     0.86145401     2.47911572     0.00000445     0.00000313     0.00049692     0.00000006
     0.86145401     2.40342784     0.00000486     0.00000329     0.00054121     0.00000006
     0.86145401     2.32773805     0.00000529     0.00000335     0.00058810     0.00000007
     0.86145401     2.25204682     0.00000579     0.00000319     0.00064233     0.00000008
     0.86145401     2.17635441     0.00000620     0.00000315     0.00069689     0.00000008
     0.86145401     2.10066104     0.00000661     0.00000321     0.00074307     0.00000007
     0.86145401     2.02496696     0.00000682     0.00000332     0.00078220     0.00000007
     0.86145401     1.94927263     0.00000703     0.00000333     0.00082111     0.00000008
     0.86145401     1.87357771     0.00000754     0.00000342     0.00086330     0.00000008
     0.86145401     1.79788268     0.00000807     0.00000345     0.00090725     0.00000008
     0.86145401     1.72218728     0.00000895     0.00000348     0.00094814     0.00000009
     0.86145401     1.64649189     0.00000953     0.00000353     0.00097980     0.00000009
     0.86145401     1.57079637     0.00001008     0.00000337     0.00099672     0.00000009
     0.86145401     1.49510086     0.00001072     0.00000340     0.00099569     0.00000009
     0.86145401     1.41940534     0.00001143     0.00000336     0.00097614     0.00000009
     0.86145401     1.34371006     0.00001216     0.00000338     0.00093967     0.00000009
     0.86145401     1.26801491     0.00001286     0.00000352     0.00089014     0.00000008
     0.86145401     1.19231999     0.00001387     0.00000380     0.00083320     0.00000008
     0.86145401     1.11662555     0.00001511     0.00000407     0.00077324     0.00000007
     0.86145401     1.04093158     0.00001532     0.00000442     0.00071108     0.00000006
     0.86145401     0.96523833     0.00001649     0.00000491     0.00064749     0.00000006
     0.86145401     0.88954592     0.00001777     0.00000506     0.00058695     0.00000005
     0.86145401     0.81385458     0.00001875     0.00000525     0.00053120     0.00000004
     0.86145401     0.73816472     0.00002102     0.00000518     0.00047446     0.00000004
     0.86145401     0.66247696     0.00002427     0.00000517     0.00041649     0.00000004
     0.86145401     0.58679199     0.00002790     0.00000558     0.00036746     0.00000003
     0.86145401     0.51111120     0.00003000     0.00000631     0.00032661     0.00000003
     0.86145401     0.43543667     0.00003085     0.00000720     0.00028243     0.00000003
     0.86145401     0.35977238     0.00003013     0.00000797     0.00024282     0.00000003
     0.86145401     0.28412646     0.00002895     0.00000846     0.00020663     0.00000003
     0.86145401     0.20851851     0.00002625     0.00000874     0.00014940     0.00000002
     0.86145401     0.13301072     0.00002985     0.00000920     0.00011336     0.00000002
     0.86145401     0.05794620     0.00003044     0.00000510     0.00007787     0.00000002
 
     0.79390013     3.08364654     0.00000162     0.00000074     0.00004041     0.00000002
     0.79390013     3.00858188     0.00000239     0.00000150     0.00010029     0.00000003
     0.79390013     2.93307424     0.00000230     0.00000308     0.00018919     0.00000004
     0.79390013     2.85746622     0.00000198     0.00000294     0.00031047     0.00000004
     0.79390013     2.78182030     0.00000240     0.00000311     0.00039222     0.00000005
     0.79390013     2.70615602     0.00000289     0.00000323     0.00040045     0.00000006
     0.79390013     2.63048148     0.00000307     0.00000243     0.00039450     0.00000006
     0.79390013     2.55480075     0.00000317     0.00000227     0.00041626     0.00000006
     0.79390013     2.47911572     0.00000337     0.00000247     0.00045731     0.00000006
     0.79390013     2.40342784     0.00000379     0.00000273     0.00050259     0.00000006
     0.79390013     2.32773805     0.00000422     0.00000287     0.00055487     0.00000007
     0.79390013     2.25204682     0.00000468     0.00000291     0.00061515     0.00000008
     0.79390013     2.17635441     0.00000508     0.00000296     0.00067506     0.00000008
     0.79390013     2.10066104     0.00000554     0.00000303     0.00072703     0.00000008
     0.79390013     2.02496696     0.00000586     0.00000316     0.00077136     0.00000007
     0.79390013     1.94927263     0.00000609     0.00000316     0.00081358     0.00000008
     0.79390013     1.87357771     0.00000673     0.00000323     0.00085759     0.00000008
     0.79390013     1.79788268     0.00000712     0.00000328     0.00090311     0.00000008
     0.79390013     1.72218728     0.00000766     0.00000334     0.00094609     0.00000009
     0.79390013     1.64649189     0.00000813     0.00000343     0.00098026     0.00000009
     0.79390013     1.57079637     0.00000845     0.00000332     0.00099919     0.00000009
     0.79390013     1.49510086     0.00000905     0.00000338     0.00099844     0.00000009
     0.79390013     1.41940534     0.00000967     0.00000335     0.00097645     0.00000009
     0.79390013     1.34371006     0.00001027     0.00000341     0.00093450     0.00000009
     0.79390013     1.26801491     0.00001114     0.00000344     0.00087723     0.00000008
     0.79390013     1.19231999     0.00001204     0.00000373     0.00081185     0.00000008
     0.79390013     1.11662555     0.00001338     0.00000392     0.00074406     0.00000007
     0.79390013     1.04093158     0.00001424     0.00000420     0.00067507     0.00000006
     0.79390013     0.96523833     0.00001515     0.00000461     0.00060639     0.00000005
     0.79390013     0.88954592     0.00001687     0.00000476     0.00054407     0.00000005
     0.79390013     0.81385458     0.00001805     0.00000494     0.00048942     0.00000004
     0.79390013     0.73816472     0.00002010     0.00000499     0.00043433     0.00000004
     0.79390013     0.66247696     0.00002290     0.00000509     0.00037915     0.00000004
     0.79390013     0.58679199     0.00002641     0.00000562     0.00033497     0.00000003
     0.79390013     0.51111120     0.00002965     0.00000653     0.00029856     0.00000003
     0.79390013     0.43543667     0.00003185     0.00000768     0.00025775     0.00000003
     0.79390013     0.35977238     0.00003253     0.00000891     0.00022187     0.00000003
     0.79390013     0.28412646     0.00003238     0.00000980     0.00018948     0.00000003
     0.79390013     0.20851851     0.00002937     0.00001057     0.00013805     0.00000002
     0.79390013     0.13301072     0.00003342     0.00001177     0.00010443     0.00000002
     0.79390013     0.05794620     0.00003308     0.00000596     0.00006816     0.00000002
 
     0.72634721     3.08364654     0.00000157     0.00000058     0.00002855     0.00000002
     0.72634721     3.00858188     0.00000219     0.00000104     0.00007174     0.00000003
     0.72634721     2.93307424     0.00000246     0.00000201     0.00014169     0.00000004
     0.72634721     2.85746622     0.00000180     0.00000240     0.00024481     0.00000004
     0.72634721     2.78182030     0.00000203     0.00000216     0.00032782     0.00000005
     0.72634721     2.70615602     0.00000230     0.00000249     0.00035230     0.00000005
     0.72634721     2.63048148     0.00000237     0.00000199     0.00035553     0.00000005
     0.72634721     2.55480075     0.00000251     0.00000182     0.00037540     0.00000005
     0.72634721     2.47911572     0.00000269     0.00000197     0.00041191     0.00000006
     0.72634721     2.40342784     0.00000296     0.00000224     0.00045732     0.00000006
     0.72634721     2.32773805     0.00000329     0.00000245     0.00051465     0.00000006
     0.72634721     2.25204682     0.00000365     0.00000263     0.00058041     0.00000008
     0.72634721     2.17635441     0.00000416     0.00000274     0.00064480     0.00000008
     0.72634721     2.10066104     0.00000461     0.00000287     0.00070210     0.00000008
     0.72634721     2.02496696     0.00000510     0.00000300     0.00075198     0.00000008
     0.72634721     1.94927263     0.00000534     0.00000302     0.00079811     0.00000008
     0.72634721     1.87357771     0.00000598     0.00000305     0.00084434     0.00000008
     0.72634721     1.79788268     0.00000637     0.00000311     0.00089157     0.00000009
     0.72634721     1.72218728     0.00000669     0.00000319     0.00093678     0.00000009
     0.72634721     1.64649189     0.00000709     0.00000327     0.00097383     0.00000009
     0.72634721     1.57079637     0.00000747     0.00000322     0.00099569     0.00000010
     0.72634721     1.49510086     0.00000792     0.00000323     0.00099680     0.00000010
     0.72634721     1.41940534     0.00000842     0.00000316     0.00097453     0.00000009
     0.72634721     1.34371006     0.00000893     0.00000325     0.00092965     0.00000009
     0.72634721     1.26801491     0.00000974     0.00000320     0.00086719     0.00000008
     0.72634721     1.19231999     0.00001058     0.00000343     0.00079550     0.00000007
     0.72634721     1.11662555     0.00001170     0.00000356     0.00072124     0.00000007
     0.72634721     1.04093158     0.00001287     0.00000380     0.00064604     0.00000006
     0.72634721     0.96523833     0.00001375     0.00000416     0.00057245     0.00000005
     0.72634721     0.88954592     0.00001550     0.00000447     0.00050814     0.00000005
     0.72634721     0.81385458     0.00001711     0.00000471     0.00045363     0.00000004
     0.72634721     0.73816472     0.00001888     0.00000492     0.00039922     0.00000004
     0.72634721     0.66247696     0.00002148     0.00000510     0.00034633     0.00000004
     0.72634721     0.58679199     0.00002443     0.00000571     0.00030584     0.00000003
     0.72634721     0.51111120     0.00002836     0.00000676     0.00027347     0.00000003
     0.72634721     0.43543667     0.00003168     0.00000818     0.00023568     0.00000003
     0.72634721     0.35977238     0.00003428     0.00000998     0.00020249     0.00000003
     0.72634721     0.28412646     0.00003542     0.00001148     0.00017430     0.00000003
     0.72634721     0.20851851     0.00003308     0.00001292     0.00012762     0.00000002
     0.72634721     0.13301072     0.00003704     0.00001550     0.00009580     0.00000002
     0.72634721     0.05794620     0.00003540     0.00000756     0.00005902     0.00000002
 
     0.65879565     3.08364654     0.00000146     0.00000043     0.00002053     0.00000002
     0.65879565     3.00858188     0.00000197     0.00000076     0.00005314     0.00000003
     0.65879565     2.93307424     0.00000224     0.00000137     0.00010727     0.00000004
     0.65879565     2.85746622     0.00000173     0.00000183     0.00018671     0.00000004
     0.65879565     2.78182030     0.00000170     0.00000147     0.00026012     0.00000004
     0.65879565     2.70615602     0.00000181     0.00000175     0.00029844     0.00000004
     0.65879565     2.63048148     0.00000189     0.00000160     0.00031367     0.00000005
     0.65879565     2.55480075     0.00000207     0.00000148     0.00033175     0.00000005
     0.65879565     2.47911572     0.00000220     0.00000163     0.00036291     0.00000005
     0.65879565     2.40342784     0.00000234     0.00000184     0.00040783     0.00000005
     0.65879565     2.32773805     0.00000258     0.00000209     0.00046863     0.00000006
     0.65879565     2.25204682     0.00000274     0.00000229     0.00053806     0.00000008
     0.65879565     2.17635441     0.00000318     0.00000247     0.00060557     0.00000008
     0.65879565     2.10066104     0.00000361     0.00000262     0.00066725     0.00000008
     0.65879565     2.02496696     0.00000420     0.00000278     0.00072245     0.00000008
     0.65879565     1.94927263     0.00000454     0.00000284     0.00077269     0.00000008
     0.65879565     1.87357771     0.00000512     0.00000287     0.00082122     0.00000008
     0.65879565     1.79788268     0.00000550     0.00000293     0.00087002     0.00000009
     0.65879565     1.72218728     0.00000578     0.00000300     0.00091721     0.00000009
     0.65879565     1.64649189     0.00000617     0.00000303     0.00095710     0.00000010
     0.65879565     1.57079637     0.00000669     0.00000301     0.00098230     0.00000010
     0.65879565     1.49510086     0.00000701     0.00000297     0.00098639     0.00000010
     0.65879565     1.41940534     0.00000750     0.00000287     0.00096576     0.00000010
     0.65879565     1.34371006     0.00000799     0.00000293     0.00092063     0.00000009
     0.65879565     1.26801491     0.00000869     0.00000286     0.00085602     0.00000008
     0.65879565     1.19231999     0.00000943     0.00000302     0.00078077     0.00000007
     0.65879565     1.11662555     0.00001036     0.00000316     0.00070209     0.00000007
     0.65879565     1.04093158     0.00001153     0.00000344     0.00062207     0.00000006
     0.65879565     0.96523833     0.00001246     0.00000379     0.00054458     0.00000005
     0.65879565     0.88954592     0.00001403     0.00000421     0.00047844     0.00000005
     0.65879565     0.81385458     0.00001591     0.00000453     0.00042318     0.00000004
     0.65879565     0.73816472     0.00001755     0.00000492     0.00036904     0.00000004
     0.65879565     0.66247696     0.00002002     0.00000524     0.00031830     0.00000004
     0.65879565     0.58679199     0.00002274     0.00000595     0.00027994     0.00000004
     0.65879565     0.51111120     0.00002653     0.00000716     0.00025161     0.00000004
     0.65879565     0.43543667     0.00003057     0.00000877     0.00021626     0.00000003
     0.65879565     0.35977238     0.00003500     0.00001112     0.00018483     0.00000003
     0.65879565     0.28412646     0.00003824     0.00001361     0.00016161     0.00000003
     0.65879565     0.20851851     0.00003775     0.00001608     0.00011906     0.00000002
     0.65879565     0.13301072     0.00004087     0.00002039     0.00008854     0.00000002
     0.65879565     0.05794620     0.00003792     0.00001033     0.00005137     0.00000002
 
     0.59124595     3.08364654     0.00000125     0.00000033     0.00001556     0.00000002
     0.59124595     3.00858188     0.00000183     0.00000069     0.00004071     0.00000004
     0.59124595     2.93307424     0.00000189     0.00000103     0.00008047     0.00000004
     0.59124595     2.85746622     0.00000178     0.00000123     0.00013650     0.00000004
     0.59124595     2.78182030     0.00000138     0.00000112     0.00019590     0.00000004
     0.59124595     2.70615602     0.00000148     0.00000120     0.00024238     0.00000004
     0.59124595     2.63048148     0.00000155     0.00000127     0.00026838     0.00000004
     0.59124595     2.55480075     0.00000172     0.00000123     0.00028616     0.00000005
     0.59124595     2.47911572     0.00000181     0.00000138     0.00031314     0.00000005
     0.59124595     2.40342784     0.00000197     0.00000152     0.00035688     0.00000005
     0.59124595     2.32773805     0.00000216     0.00000178     0.00041848     0.00000006
     0.59124595     2.25204682     0.00000229     0.00000198     0.00048873     0.00000007
     0.59124595     2.17635441     0.00000264     0.00000220     0.00055736     0.00000009
     0.59124595     2.10066104     0.00000300     0.00000236     0.00062196     0.00000009
     0.59124595     2.02496696     0.00000348     0.00000253     0.00068163     0.00000009
     0.59124595     1.94927263     0.00000388     0.00000264     0.00073564     0.00000009
     0.59124595     1.87357771     0.00000426     0.00000273     0.00078621     0.00000009
     0.59124595     1.79788268     0.00000468     0.00000276     0.00083610     0.00000009
     0.59124595     1.72218728     0.00000494     0.00000282     0.00088464     0.00000010
     0.59124595     1.64649189     0.00000530     0.00000280     0.00092678     0.00000010
     0.59124595     1.57079637     0.00000584     0.00000276     0.00095509     0.00000010
     0.59124595     1.49510086     0.00000619     0.00000271     0.00096260     0.00000010
     0.59124595     1.41940534     0.00000668     0.00000257     0.00094503     0.00000010
     0.59124595     1.34371006     0.00000720     0.00000258     0.00090209     0.00000009
     0.59124595     1.26801491     0.00000780     0.00000258     0.00083848     0.00000008
     0.59124595     1.19231999     0.00000844     0.00000265     0.00076288     0.00000007
     0.59124595     1.11662555     0.00000922     0.00000288     0.00068253     0.00000007
     0.59124595     1.04093158     0.00001021     0.00000318     0.00060009     0.00000006
     0.59124595     0.96523833     0.00001115     0.00000352     0.00052073     0.00000005
     0.59124595     0.88954592     0.00001247     0.00000396     0.00045355     0.00000005
     0.59124595     0.81385458     0.00001441     0.00000436     0.00039697     0.00000004
     0.59124595     0.73816472     0.00001642     0.00000491     0.00034350     0.00000004
     0.59124595     0.66247696     0.00001888     0.00000543     0.00029489     0.00000004
     0.59124595     0.58679199     0.00002168     0.00000629     0.00025692     0.00000004
     0.59124595     0.51111120     0.00002510     0.00000775     0.00023272     0.00000004
     0.59124595     0.43543667     0.00002939     0.00000959     0.00019858     0.00000004
     0.59124595     0.35977238     0.00003476     0.00001226     0.00016925     0.00000003
     0.59124595     0.28412646     0.00004070     0.00001625     0.00015165     0.00000003
     0.59124595     0.20851851     0.00004324     0.00001999     0.00011310     0.00000002
     0.59124595     0.13301072     0.00004616     0.00002625     0.00008372     0.00000002
     0.59124595     0.05794620     0.00004081     0.00001447     0.00004617     0.00000001
 
     0.52369881     3.08364654     0.00000104     0.00000029     0.00001249     0.00000002
     0.52369881     3.00858188     0.00000174     0.00000072     0.00003183     0.00000004
     0.52369881     2.93307424     0.00000161     0.00000082     0.00005940     0.00000004
     0.52369881     2.85746622     0.00000167     0.00000097     0.00009675     0.00000004
     0.52369881     2.78182030     0.00000120     0.00000096     0.00014243     0.00000004
     0.52369881     2.70615602     0.00000125     0.00000090     0.00018936     0.00000004
     0.52369881     2.63048148     0.00000133     0.00000105     0.00022119     0.00000004
     0.52369881     2.55480075     0.00000144     0.00000109     0.00024016     0.00000004
     0.52369881     2.47911572     0.00000157     0.00000121     0.00026496     0.00000005
     0.52369881     2.40342784     0.00000171     0.00000135     0.00030664     0.00000005
     0.52369881     2.32773805     0.00000191     0.00000156     0.00036596     0.00000005
     0.52369881     2.25204682     0.00000211     0.00000177     0.00043372     0.00000007
     0.52369881     2.17635441     0.00000237     0.00000198     0.00050100     0.00000009
     0.52369881     2.10066104     0.00000270     0.00000218     0.00056649     0.00000010
     0.52369881     2.02496696     0.00000307     0.00000234     0.00062906     0.00000009
     0.52369881     1.94927263     0.00000343     0.00000249     0.00068593     0.00000009
     0.52369881     1.87357771     0.00000364     0.00000261     0.00073787     0.00000009
     0.52369881     1.79788268     0.00000406     0.00000260     0.00078805     0.00000010
     0.52369881     1.72218728     0.00000425     0.00000272     0.00083691     0.00000010
     0.52369881     1.64649189     0.00000464     0.00000264     0.00088023     0.00000011
     0.52369881     1.57079637     0.00000499     0.00000259     0.00091079     0.00000011
     0.52369881     1.49510086     0.00000545     0.00000250     0.00092144     0.00000011
     0.52369881     1.41940534     0.00000586     0.00000237     0.00090761     0.00000010
     0.52369881     1.34371006     0.00000645     0.00000233     0.00086872     0.00000009
     0.52369881     1.26801491     0.00000692     0.00000242     0.00080897     0.00000008
     0.52369881     1.19231999     0.00000751     0.00000242     0.00073635     0.00000008
     0.52369881     1.11662555     0.00000812     0.00000269     0.00065769     0.00000007
     0.52369881     1.04093158     0.00000896     0.00000294     0.00057626     0.00000006
     0.52369881     0.96523833     0.00000989     0.00000325     0.00049819     0.00000005
     0.52369881     0.88954592     0.00001097     0.00000370     0.00043151     0.00000005
     0.52369881     0.81385458     0.00001284     0.00000415     0.00037390     0.00000005
     0.52369881     0.73816472     0.00001504     0.00000481     0.00032255     0.00000004
     0.52369881     0.66247696     0.00001779     0.00000554     0.00027574     0.00000004
     0.52369881     0.58679199     0.00002088     0.00000662     0.00023683     0.00000004
     0.52369881     0.51111120     0.00002430     0.00000846     0.00021649     0.00000004
     0.52369881     0.43543667     0.00002870     0.00001072     0.00018201     0.00000004
     0.52369881     0.35977238     0.00003398     0.00001350     0.00015644     0.00000003
     0.52369881     0.28412646     0.00004278     0.00001949     0.00014305     0.00000003
     0.52369881     0.20851851     0.00004807     0.00002457     0.00010900     0.00000002
     0.52369881     0.13301072     0.00005454     0.00003312     0.00008220     0.00000002
     0.52369881     0.05794620     0.00004359     0.00002005     0.00004389     0.00000001
 
     0.45615530     3.08364654     0.00000090     0.00000029     0.00001044     0.00000002
     0.45615530     3.00858188     0.00000162     0.00000073     0.00002516     0.00000003
     0.45615530     2.93307424     0.00000144     0.00000066     0.00004369     0.00000004
     0.45615530     2.85746622     0.00000153     0.00000085     0.00006853     0.00000004
     0.45615530     2.78182030     0.00000118     0.00000082     0.00010286     0.00000004
     0.45615530     2.70615602     0.00000110     0.00000078     0.00014368     0.00000004
     0.45615530     2.63048148     0.00000120     0.00000091     0.00017529     0.00000004
     0.45615530     2.55480075     0.00000128     0.00000099     0.00019568     0.00000004
     0.45615530     2.47911572     0.00000144     0.00000113     0.00021979     0.00000004
     0.45615530     2.40342784     0.00000155     0.00000128     0.00025838     0.00000004
     0.45615530     2.32773805     0.00000177     0.00000147     0.00031264     0.00000005
     0.45615530     2.25204682     0.00000195     0.00000168     0.00037488     0.00000006
     0.45615530     2.17635441     0.00000221     0.00000185     0.00043814     0.00000008
     0.45615530     2.10066104     0.00000247     0.00000211     0.00050200     0.00000010
     0.45615530     2.02496696     0.00000278     0.00000225     0.00056522     0.00000010
     0.45615530     1.94927263     0.00000311     0.00000238     0.00062339     0.00000010
     0.45615530     1.87357771     0.00000327     0.00000250     0.00067562     0.00000010
     0.45615530     1.79788268     0.00000357     0.00000250     0.00072497     0.00000010
     0.45615530     1.72218728     0.00000376     0.00000263     0.00077284     0.00000011
     0.45615530     1.64649189     0.00000408     0.00000253     0.00081587     0.00000011
     0.45615530     1.57079637     0.00000429     0.00000248     0.00084734     0.00000011
     0.45615530     1.49510086     0.00000480     0.00000235     0.00086023     0.00000011
     0.45615530     1.41940534     0.00000507     0.00000228     0.00085008     0.00000010
     0.45615530     1.34371006     0.00000570     0.00000217     0.00081631     0.00000009
     0.45615530     1.26801491     0.00000604     0.00000229     0.00076263     0.00000008
     0.45615530     1.19231999     0.00000661     0.00000224     0.00069601     0.00000008
     0.45615530     1.11662555     0.00000715     0.00000244     0.00062268     0.00000007
     0.45615530     1.04093158     0.00000785     0.00000266     0.00054644     0.00000006
     0.45615530     0.96523833     0.00000883     0.00000291     0.00047369     0.00000005
     0.45615530     0.88954592     0.00000974     0.00000334     0.00040991     0.00000005
     0.45615530     0.81385458     0.00001130     0.00000377     0.00035306     0.00000005
     0.45615530     0.73816472     0.00001341     0.00000446     0.00030633     0.00000005
     0.45615530     0.66247696     0.00001621     0.00000532     0.00026068     0.00000005
     0.45615530     0.58679199     0.00001965     0.00000663     0.00022088     0.00000004
     0.45615530     0.51111120     0.00002375     0.00000887     0.00020337     0.00000004
     0.45615530     0.43543667     0.00002831     0.00001191     0.00016773     0.00000004
     0.45615530     0.35977238     0.00003386     0.00001495     0.00014716     0.00000003
     0.45615530     0.28412646     0.00004495     0.00002378     0.00013405     0.00000003
     0.45615530     0.20851851     0.00005087     0.00002919     0.00010484     0.00000003
     0.45615530     0.13301072     0.00006697     0.00004167     0.00008332     0.00000002
     0.45615530     0.05794620     0.00004692     0.00002745     0.00004382     0.00000001
 
     0.38861746     3.08364654     0.00000083     0.00000032     0.00000883     0.00000002
     0.38861746     3.00858188     0.00000144     0.00000068     0.00002002     0.00000003
     0.38861746     2.93307424     0.00000135     0.00000056     0.00003252     0.00000004
     0.38861746     2.85746622     0.00000136     0.00000072     0.00004976     0.00000004
     0.38861746     2.78182030     0.00000112     0.00000072     0.00007526     0.00000004
     0.38861746     2.70615602     0.00000101     0.00000071     0.00010684     0.00000003
     0.38861746     2.63048148     0.00000108     0.00000081     0.00013394     0.00000003
     0.38861746     2.55480075     0.00000118     0.00000091     0.00015463     0.00000004
     0.38861746     2.47911572     0.00000131     0.00000106     0.00017815     0.00000004
     0.38861746     2.40342784     0.00000143     0.00000122     0.00021263     0.00000004
     0.38861746     2.32773805     0.00000161     0.00000141     0.00025986     0.00000005
     0.38861746     2.25204682     0.00000178     0.00000161     0.00031429     0.00000006
     0.38861746     2.17635441     0.00000198     0.00000179     0.00037107     0.00000008
     0.38861746     2.10066104     0.00000219     0.00000203     0.00043053     0.00000010
     0.38861746     2.02496696     0.00000248     0.00000217     0.00049158     0.00000011
     0.38861746     1.94927263     0.00000276     0.00000226     0.00054886     0.00000010
     0.38861746     1.87357771     0.00000296     0.00000235     0.00059985     0.00000010
     0.38861746     1.79788268     0.00000321     0.00000234     0.00064701     0.00000010
     0.38861746     1.72218728     0.00000338     0.00000241     0.00069234     0.00000011
     0.38861746     1.64649189     0.00000359     0.00000238     0.00073340     0.00000011
     0.38861746     1.57079637     0.00000379     0.00000231     0.00076413     0.00000011
     0.38861746     1.49510086     0.00000417     0.00000218     0.00077798     0.00000011
     0.38861746     1.41940534     0.00000439     0.00000219     0.00077092     0.00000010
     0.38861746     1.34371006     0.00000492     0.00000199     0.00074259     0.00000009
     0.38861746     1.26801491     0.00000525     0.00000209     0.00069634     0.00000008
     0.38861746     1.19231999     0.00000578     0.00000199     0.00063808     0.00000007
     0.38861746     1.11662555     0.00000628     0.00000209     0.00057345     0.00000007
     0.38861746     1.04093158     0.00000693     0.00000227     0.00050663     0.00000006
     0.38861746     0.96523833     0.00000783     0.00000246     0.00044342     0.00000006
     0.38861746     0.88954592     0.00000877     0.00000281     0.00038576     0.00000006
     0.38861746     0.81385458     0.00001012     0.00000319     0.00033322     0.00000006
     0.38861746     0.73816472     0.00001188     0.00000380     0.00029424     0.00000006
     0.38861746     0.66247696     0.00001446     0.00000464     0.00024941     0.00000005
     0.38861746     0.58679199     0.00001791     0.00000600     0.00021106     0.00000005
     0.38861746     0.51111120     0.00002265     0.00000850     0.00019461     0.00000004
     0.38861746     0.43543667     0.00002772     0.00001255     0.00015909     0.00000004
     0.38861746     0.35977238     0.00003483     0.00001606     0.00014251     0.00000004
     0.38861746     0.28412646     0.00004689     0.00002863     0.00012609     0.00000003
     0.38861746     0.20851851     0.00005115     0.00003305     0.00009963     0.00000003
     0.38861746     0.13301072     0.00008023     0.00005372     0.00008302     0.00000002
     0.38861746     0.05794620     0.00005293     0.00003797     0.00004544     0.00000002
 
     0.32108876     3.08364654     0.00000080     0.00000033     0.00000739     0.00000002
     0.32108876     3.00858188     0.00000127     0.00000056     0.00001587     0.00000003
     0.32108876     2.93307424     0.00000131     0.00000049     0.00002448     0.00000004
     0.32108876     2.85746622     0.00000117     0.00000055     0.00003691     0.00000004
     0.32108876     2.78182030     0.00000103     0.00000062     0.00005546     0.00000004
     0.32108876     2.70615602     0.00000093     0.00000063     0.00007789     0.00000004
     0.32108876     2.63048148     0.00000095     0.00000070     0.00009892     0.00000003
     0.32108876     2.55480075     0.00000107     0.00000080     0.00011818     0.00000003
     0.32108876     2.47911572     0.00000116     0.00000094     0.00014003     0.00000003
     0.32108876     2.40342784     0.00000129     0.00000109     0.00016953     0.00000004
     0.32108876     2.32773805     0.00000143     0.00000127     0.00020870     0.00000004
     0.32108876     2.25204682     0.00000154     0.00000145     0.00025395     0.00000005
     0.32108876     2.17635441     0.00000168     0.00000163     0.00030230     0.00000007
     0.32108876     2.10066104     0.00000187     0.00000185     0.00035474     0.00000009
     0.32108876     2.02496696     0.00000207     0.00000199     0.00041053     0.00000010
     0.32108876     1.94927263     0.00000229     0.00000207     0.00046419     0.00000010
     0.32108876     1.87357771     0.00000257     0.00000209     0.00051193     0.00000010
     0.32108876     1.79788268     0.00000280     0.00000206     0.00055526     0.00000010
     0.32108876     1.72218728     0.00000300     0.00000208     0.00059639     0.00000010
     0.32108876     1.64649189     0.00000316     0.00000208     0.00063371     0.00000010
     0.32108876     1.57079637     0.00000338     0.00000203     0.00066201     0.00000010
     0.32108876     1.49510086     0.00000360     0.00000195     0.00067546     0.00000010
     0.32108876     1.41940534     0.00000386     0.00000196     0.00067065     0.00000009
     0.32108876     1.34371006     0.00000423     0.00000179     0.00064759     0.00000009
     0.32108876     1.26801491     0.00000464     0.00000179     0.00060932     0.00000008
     0.32108876     1.19231999     0.00000502     0.00000173     0.00056092     0.00000007
     0.32108876     1.11662555     0.00000557     0.00000171     0.00050749     0.00000006
     0.32108876     1.04093158     0.00000605     0.00000185     0.00045340     0.00000006
     0.32108876     0.96523833     0.00000693     0.00000196     0.00040314     0.00000006
     0.32108876     0.88954592     0.00000782     0.00000221     0.00035503     0.00000006
     0.32108876     0.81385458     0.00000911     0.00000248     0.00031129     0.00000006
     0.32108876     0.73816472     0.00001069     0.00000296     0.00028281     0.00000006
     0.32108876     0.66247696     0.00001292     0.00000365     0.00024013     0.00000006
     0.32108876     0.58679199     0.00001601     0.00000479     0.00020771     0.00000005
     0.32108876     0.51111120     0.00002069     0.00000695     0.00019056     0.00000005
     0.32108876     0.43543667     0.00002641     0.00001162     0.00015944     0.00000004
     0.32108876     0.35977238     0.00003602     0.00001568     0.00014381     0.00000004
     0.32108876     0.28412646     0.00004671     0.00003088     0.00012473     0.00000003
     0.32108876     0.20851851     0.00004930     0.00003622     0.00009655     0.00000003
     0.32108876     0.13301072     0.00008662     0.00006402     0.00008096     0.00000002
     0.32108876     0.05794620     0.00006313     0.00005547     0.00004804     0.00000002
 
     0.25357649     3.08364654     0.00000076     0.00000031     0.00000597     0.00000002
     0.25357649     3.00858188     0.00000116     0.00000041     0.00001232     0.00000003
     0.25357649     2.93307424     0.00000131     0.00000041     0.00001826     0.00000004
     0.25357649     2.85746622     0.00000096     0.00000041     0.00002715     0.00000004
     0.25357649     2.78182030     0.00000094     0.00000049     0.00004006     0.00000004
     0.25357649     2.70615602     0.00000086     0.00000051     0.00005498     0.00000004
     0.25357649     2.63048148     0.00000081     0.00000055     0.00007021     0.00000003
     0.25357649     2.55480075     0.00000094     0.00000064     0.00008650     0.00000003
     0.25357649     2.47911572     0.00000099     0.00000075     0.00010525     0.00000003
     0.25357649     2.40342784     0.00000111     0.00000087     0.00012916     0.00000003
     0.25357649     2.32773805     0.00000121     0.00000102     0.00015997     0.00000004
     0.25357649     2.25204682     0.00000129     0.00000117     0.00019548     0.00000004
     0.25357649     2.17635441     0.00000139     0.00000132     0.00023414     0.00000006
     0.25357649     2.10066104     0.00000155     0.00000150     0.00027738     0.00000008
     0.25357649     2.02496696     0.00000165     0.00000163     0.00032493     0.00000009
     0.25357649     1.94927263     0.00000186     0.00000174     0.00037196     0.00000010
     0.25357649     1.87357771     0.00000208     0.00000172     0.00041403     0.00000009
     0.25357649     1.79788268     0.00000234     0.00000174     0.00045164     0.00000009
     0.25357649     1.72218728     0.00000252     0.00000170     0.00048684     0.00000009
     0.25357649     1.64649189     0.00000273     0.00000171     0.00051869     0.00000009
     0.25357649     1.57079637     0.00000295     0.00000169     0.00054298     0.00000009
     0.25357649     1.49510086     0.00000314     0.00000167     0.00055483     0.00000009
     0.25357649     1.41940534     0.00000341     0.00000160     0.00055153     0.00000008
     0.25357649     1.34371006     0.00000367     0.00000152     0.00053340     0.00000007
     0.25357649     1.26801491     0.00000408     0.00000143     0.00050319     0.00000007
     0.25357649     1.19231999     0.00000434     0.00000142     0.00046526     0.00000006
     0.25357649     1.11662555     0.00000484     0.00000135     0.00042423     0.00000006
     0.25357649     1.04093158     0.00000524     0.00000146     0.00038436     0.00000005
     0.25357649     0.96523833     0.00000593     0.00000148     0.00034861     0.00000005
     0.25357649     0.88954592     0.00000681     0.00000161     0.00031253     0.00000006
     0.25357649     0.81385458     0.00000795     0.00000175     0.00028102     0.00000006
     0.25357649     0.73816472     0.00000929     0.00000209     0.00026413     0.00000006
     0.25357649     0.66247696     0.00001126     0.00000255     0.00022742     0.00000006
     0.25357649     0.58679199     0.00001399     0.00000332     0.00020561     0.00000005
     0.25357649     0.51111120     0.00001827     0.00000467     0.00018686     0.00000005
     0.25357649     0.43543667     0.00002491     0.00000839     0.00016602     0.00000004
     0.25357649     0.35977238     0.00003581     0.00001287     0.00014969     0.00000004
     0.25357649     0.28412646     0.00004394     0.00002687     0.00013088     0.00000003
     0.25357649     0.20851851     0.00004698     0.00003844     0.00010038     0.00000003
     0.25357649     0.13301072     0.00007951     0.00006048     0.00008024     0.00000002
     0.25357649     0.05794620     0.00007517     0.00008064     0.00005086     0.00000002
 
     0.18609808     3.08364654     0.00000070     0.00000024     0.00000451     0.00000002
     0.18609808     3.00858188     0.00000104     0.00000028     0.00000903     0.00000003
     0.18609808     2.93307424     0.00000124     0.00000031     0.00001298     0.00000002
     0.18609808     2.85746622     0.00000079     0.00000031     0.00001895     0.00000003
     0.18609808     2.78182030     0.00000082     0.00000035     0.00002729     0.00000004
     0.18609808     2.70615602     0.00000075     0.00000037     0.00003659     0.00000003
     0.18609808     2.63048148     0.00000067     0.00000040     0.00004688     0.00000003
     0.18609808     2.55480075     0.00000078     0.00000045     0.00005920     0.00000003
     0.18609808     2.47911572     0.00000081     0.00000054     0.00007367     0.00000003
     0.18609808     2.40342784     0.00000088     0.00000063     0.00009159     0.00000003
     0.18609808     2.32773805     0.00000097     0.00000073     0.00011409     0.00000003
     0.18609808     2.25204682     0.00000101     0.00000085     0.00013984     0.00000003
     0.18609808     2.17635441     0.00000110     0.00000098     0.00016822     0.00000004
     0.18609808     2.10066104     0.00000120     0.00000109     0.00020074     0.00000006
     0.18609808     2.02496696     0.00000127     0.00000122     0.00023757     0.00000008
     0.18609808     1.94927263     0.00000143     0.00000131     0.00027496     0.00000008
     0.18609808     1.87357771     0.00000158     0.00000132     0.00030872     0.00000008
     0.18609808     1.79788268     0.00000182     0.00000138     0.00033857     0.00000007
     0.18609808     1.72218728     0.00000200     0.00000130     0.00036612     0.00000007
     0.18609808     1.64649189     0.00000223     0.00000134     0.00039094     0.00000007
     0.18609808     1.57079637     0.00000246     0.00000130     0.00040987     0.00000007
     0.18609808     1.49510086     0.00000263     0.00000129     0.00041919     0.00000007
     0.18609808     1.41940534     0.00000290     0.00000123     0.00041692     0.00000007
     0.18609808     1.34371006     0.00000311     0.00000112     0.00040352     0.00000006
     0.18609808     1.26801491     0.00000338     0.00000108     0.00038132     0.00000005
     0.18609808     1.19231999     0.00000362     0.00000105     0.00035386     0.00000005
     0.18609808     1.11662555     0.00000395     0.00000097     0.00032510     0.00000005
     0.18609808     1.04093158     0.00000430     0.00000107     0.00029886     0.00000004
     0.18609808     0.96523833     0.00000478     0.00000103     0.00027669     0.00000004
     0.18609808     0.88954592     0.00000551     0.00000105     0.00025304     0.00000005
     0.18609808     0.81385458     0.00000641     0.00000110     0.00023419     0.00000005
     0.18609808     0.73816472     0.00000755     0.00000126     0.00022749     0.00000006
     0.18609808     0.66247696     0.00000928     0.00000150     0.00020135     0.00000006
     0.18609808     0.58679199     0.00001161     0.00000191     0.00019173     0.00000005
     0.18609808     0.51111120     0.00001538     0.00000253     0.00017199     0.00000005
     0.18609808     0.43543667     0.00002234     0.00000448     0.00016430     0.00000004
     0.18609808     0.35977238     0.00003240     0.00000793     0.00015066     0.00000003
     0.18609808     0.28412646     0.00004047     0.00001671     0.00013241     0.00000003
     0.18609808     0.20851851     0.00004529     0.00003305     0.00010881     0.00000003
     0.18609808     0.13301072     0.00006010     0.00004334     0.00007420     0.00000002
     0.18609808     0.05794620     0.00008437     0.00008859     0.00006302     0.00000003
 
     0.11870907     3.08364654     0.00000059     0.00000015     0.00000295     0.00000002
     0.11870907     3.00858188     0.00000080     0.00000020     0.00000579     0.00000002
     0.11870907     2.93307424     0.00000102     0.00000019     0.00000813     0.00000001
     0.11870907     2.85746622     0.00000060     0.00000022     0.00001165     0.00000002
     0.11870907     2.78182030     0.00000063     0.00000023     0.00001639     0.00000003
     0.11870907     2.70615602     0.00000056     0.00000023     0.00002156     0.00000003
     0.11870907     2.63048148     0.00000050     0.00000027     0.00002771     0.00000002
     0.11870907     2.55480075     0.00000058     0.00000027     0.00003561     0.00000002
     0.11870907     2.47911572     0.00000060     0.00000033     0.00004509     0.00000002
     0.11870907     2.40342784     0.00000061     0.00000041     0.00005669     0.00000002
     0.11870907     2.32773805     0.00000069     0.00000047     0.00007099     0.00000002
     0.11870907     2.25204682     0.00000070     0.00000056     0.00008720     0.00000002
     0.11870907     2.17635441     0.00000076     0.00000064     0.00010517     0.00000003
     0.11870907     2.10066104     0.00000081     0.00000070     0.00012613     0.00000004
     0.11870907     2.02496696     0.00000085     0.00000079     0.00015040     0.00000005
     0.11870907     1.94927263     0.00000093     0.00000088     0.00017557     0.00000006
     0.11870907     1.87357771     0.00000106     0.00000089     0.00019852     0.00000005
     0.11870907     1.79788268     0.00000120     0.00000096     0.00021866     0.00000005
     0.11870907     1.72218728     0.00000138     0.00000090     0.00023705     0.00000005
     0.11870907     1.64649189     0.00000154     0.00000091     0.00025353     0.00000005
     0.11870907     1.57079637     0.00000176     0.00000089     0.00026609     0.00000005
     0.11870907     1.49510086     0.00000187     0.00000086     0.00027228     0.00000005
     0.11870907     1.41940534     0.00000216     0.00000083     0.00027084     0.00000004
     0.11870907     1.34371006     0.00000229     0.00000075     0.00026219     0.00000004
     0.11870907     1.26801491     0.00000244     0.00000071     0.00024798     0.00000004
     0.11870907     1.19231999     0.00000264     0.00000071     0.00023072     0.00000003
     0.11870907     1.11662555     0.00000281     0.00000065     0.00021327     0.00000003
     0.11870907     1.04093158     0.00000304     0.00000069     0.00019849     0.00000003
     0.11870907     0.96523833     0.00000334     0.00000064     0.00018699     0.00000003
     0.11870907     0.88954592     0.00000380     0.00000060     0.00017402     0.00000003
     0.11870907     0.81385458     0.00000438     0.00000059     0.00016512     0.00000004
     0.11870907     0.73816472     0.00000519     0.00000063     0.00016472     0.00000004
     0.11870907     0.66247696     0.00000642     0.00000068     0.00015069     0.00000004
     0.11870907     0.58679199     0.00000822     0.00000080     0.00014983     0.00000004
     0.11870907     0.51111120     0.00001127     0.00000099     0.00013234     0.00000004
     0.11870907     0.43543667     0.00001719     0.00000158     0.00013423     0.00000003
     0.11870907     0.35977238     0.00002432     0.00000316     0.00012797     0.00000003
     0.11870907     0.28412646     0.00003358     0.00000617     0.00011102     0.00000002
     0.11870907     0.20851851     0.00004044     0.00001731     0.00010164     0.00000002
     0.11870907     0.13301072     0.00003832     0.00002057     0.00005732     0.00000002
     0.11870907     0.05794620     0.00008095     0.00006906     0.00006635     0.00000003
 
     0.05171568     3.08364654     0.00000034     0.00000006     0.00000129     0.00000001
     0.05171568     3.00858188     0.00000039     0.00000009     0.00000250     0.00000001
     0.05171568     2.93307424     0.00000054     0.00000008     0.00000347     0.00000001
     0.05171568     2.85746622     0.00000031     0.00000010     0.00000490     0.00000001
     0.05171568     2.78182030     0.00000030     0.00000010     0.00000679     0.00000001
     0.05171568     2.70615602     0.00000028     0.00000010     0.00000884     0.00000001
     0.05171568     2.63048148     0.00000024     0.00000012     0.00001138     0.00000001
     0.05171568     2.55480075     0.00000029     0.00000011     0.00001477     0.00000001
     0.05171568     2.47911572     0.00000029     0.00000014     0.00001889     0.00000001
     0.05171568     2.40342784     0.00000028     0.00000018     0.00002393     0.00000001
     0.05171568     2.32773805     0.00000033     0.00000020     0.00003008     0.00000001
     0.05171568     2.25204682     0.00000032     0.00000026     0.00003699     0.00000001
     0.05171568     2.17635441     0.00000034     0.00000028     0.00004467     0.00000001
     0.05171568     2.10066104     0.00000036     0.00000032     0.00005372     0.00000002
     0.05171568     2.02496696     0.00000037     0.00000034     0.00006433     0.00000002
     0.05171568     1.94927263     0.00000041     0.00000040     0.00007549     0.00000003
     0.05171568     1.87357771     0.00000047     0.00000039     0.00008573     0.00000002
     0.05171568     1.79788268     0.00000052     0.00000044     0.00009468     0.00000002
     0.05171568     1.72218728     0.00000063     0.00000041     0.00010280     0.00000002
     0.05171568     1.64649189     0.00000067     0.00000040     0.00011006     0.00000002
     0.05171568     1.57079637     0.00000081     0.00000040     0.00011558     0.00000002
     0.05171568     1.49510086     0.00000085     0.00000039     0.00011829     0.00000002
     0.05171568     1.41940534     0.00000101     0.00000036     0.00011766     0.00000002
     0.05171568     1.34371006     0.00000109     0.00000036     0.00011390     0.00000002
     0.05171568     1.26801491     0.00000114     0.00000030     0.00010777     0.00000002
     0.05171568     1.19231999     0.00000125     0.00000032     0.00010041     0.00000002
     0.05171568     1.11662555     0.00000130     0.00000030     0.00009316     0.00000001
     0.05171568     1.04093158     0.00000139     0.00000029     0.00008738     0.00000001
     0.05171568     0.96523833     0.00000153     0.00000027     0.00008322     0.00000001
     0.05171568     0.88954592     0.00000173     0.00000023     0.00007831     0.00000002
     0.05171568     0.81385458     0.00000197     0.00000021     0.00007546     0.00000002
     0.05171568     0.73816472     0.00000236     0.00000021     0.00007652     0.00000002
     0.05171568     0.66247696     0.00000289     0.00000019     0.00007176     0.00000002
     0.05171568     0.58679199     0.00000376     0.00000019     0.00007320     0.00000002
     0.05171568     0.51111120     0.00000535     0.00000020     0.00006387     0.00000002
     0.05171568     0.43543667     0.00000842     0.00000024     0.00006711     0.00000002
     0.05171568     0.35977238     0.00001173     0.00000052     0.00006645     0.00000001
     0.05171568     0.28412646     0.00001752     0.00000101     0.00005671     0.00000001
     0.05171568     0.20851851     0.00002322     0.00000330     0.00005579     0.00000001
     0.05171568     0.13301072     0.00001760     0.00000420     0.00002820     0.00000001
     0.05171568     0.05794620     0.00004670     0.00003142     0.00003857     0.00000001
 
