# Supplementary material for: Full-dimensional quantum stereodynamics of the non-adiabatic quenching of OH(A2Σ+) by H2
Source: Nat Chem. 2021 Aug 9;13(9):909–15. doi: 10.1038/s41557-021-00730-1 (PMC8440216; doi:10.1038/s41557-021-00730-1)
Supplement: Source Data Fig. 4 — Statistical Source Data in plain text. [file 41557_2021_730_MOESM7_ESM.zip › Fig4cd.txt]

     3.08987689     3.08364654     0.00000264     0.00000127     0.00000481     0.00000002
     3.08987689     3.00858188     0.00000171     0.00000143     0.00000815     0.00000002
     3.08987689     2.93307424     0.00000245     0.00000073     0.00000787     0.00000001
     3.08987689     2.85746622     0.00000196     0.00000123     0.00000664     0.00000001
     3.08987689     2.78182030     0.00000227     0.00000092     0.00000756     0.00000001
     3.08987689     2.70615602     0.00000243     0.00000079     0.00001269     0.00000001
     3.08987689     2.63048148     0.00000239     0.00000084     0.00001942     0.00000001
     3.08987689     2.55480075     0.00000241     0.00000081     0.00002184     0.00000001
     3.08987689     2.47911572     0.00000246     0.00000109     0.00002045     0.00000001
     3.08987689     2.40342784     0.00000221     0.00000118     0.00002289     0.00000001
     3.08987689     2.32773805     0.00000236     0.00000124     0.00003264     0.00000001
     3.08987689     2.25204682     0.00000218     0.00000144     0.00004551     0.00000001
     3.08987689     2.17635441     0.00000228     0.00000137     0.00005660     0.00000002
     3.08987689     2.10066104     0.00000220     0.00000152     0.00006508     0.00000002
     3.08987689     2.02496696     0.00000229     0.00000152     0.00007207     0.00000003
     3.08987689     1.94927263     0.00000235     0.00000165     0.00007781     0.00000002
     3.08987689     1.87357771     0.00000251     0.00000159     0.00008299     0.00000002
     3.08987689     1.79788268     0.00000272     0.00000161     0.00008931     0.00000002
     3.08987689     1.72218728     0.00000298     0.00000155     0.00009779     0.00000002
     3.08987689     1.64649189     0.00000316     0.00000162     0.00010800     0.00000002
     3.08987689     1.57079637     0.00000346     0.00000150     0.00011874     0.00000002
     3.08987689     1.49510086     0.00000354     0.00000160     0.00012873     0.00000002
     3.08987689     1.41940534     0.00000402     0.00000145     0.00013643     0.00000002
     3.08987689     1.34371006     0.00000393     0.00000148     0.00014028     0.00000002
     3.08987689     1.26801491     0.00000414     0.00000139     0.00013998     0.00000002
     3.08987689     1.19231999     0.00000408     0.00000145     0.00013728     0.00000002
     3.08987689     1.11662555     0.00000409     0.00000135     0.00013448     0.00000002
     3.08987689     1.04093158     0.00000424     0.00000127     0.00013211     0.00000002
     3.08987689     0.96523833     0.00000463     0.00000121     0.00012885     0.00000002
     3.08987689     0.88954592     0.00000498     0.00000107     0.00012472     0.00000002
     3.08987689     0.81385458     0.00000547     0.00000105     0.00012106     0.00000002
     3.08987689     0.73816472     0.00000628     0.00000096     0.00011713     0.00000003
     3.08987689     0.66247696     0.00000757     0.00000090     0.00011790     0.00000003
     3.08987689     0.58679199     0.00001013     0.00000098     0.00012028     0.00000003
     3.08987689     0.51111120     0.00001448     0.00000097     0.00012514     0.00000004
     3.08987689     0.43543667     0.00002259     0.00000112     0.00013128     0.00000004
     3.08987689     0.35977238     0.00003596     0.00000180     0.00012226     0.00000003
     3.08987689     0.28412646     0.00006405     0.00000297     0.00012761     0.00000003
     3.08987689     0.20851851     0.00007359     0.00000895     0.00013516     0.00000003
     3.08987689     0.13301072     0.00006978     0.00000954     0.00005595     0.00000002
     3.08987689     0.05794620     0.00019382     0.00008118     0.00011837     0.00000004
 
     3.02288365     3.08364654     0.00000512     0.00000283     0.00001074     0.00000003
     3.02288365     3.00858188     0.00000376     0.00000305     0.00001849     0.00000003
     3.02288365     2.93307424     0.00000510     0.00000226     0.00001859     0.00000003
     3.02288365     2.85746622     0.00000396     0.00000256     0.00001646     0.00000002
     3.02288365     2.78182030     0.00000492     0.00000226     0.00001824     0.00000003
     3.02288365     2.70615602     0.00000486     0.00000203     0.00002945     0.00000003
     3.02288365     2.63048148     0.00000509     0.00000204     0.00004599     0.00000003
     3.02288365     2.55480075     0.00000505     0.00000208     0.00005362     0.00000002
     3.02288365     2.47911572     0.00000517     0.00000253     0.00005126     0.00000002
     3.02288365     2.40342784     0.00000490     0.00000272     0.00005614     0.00000002
     3.02288365     2.32773805     0.00000497     0.00000304     0.00007747     0.00000002
     3.02288365     2.25204682     0.00000479     0.00000338     0.00010623     0.00000003
     3.02288365     2.17635441     0.00000499     0.00000337     0.00013124     0.00000004
     3.02288365     2.10066104     0.00000493     0.00000366     0.00015063     0.00000005
     3.02288365     2.02496696     0.00000508     0.00000370     0.00016666     0.00000005
     3.02288365     1.94927263     0.00000527     0.00000388     0.00017970     0.00000005
     3.02288365     1.87357771     0.00000554     0.00000374     0.00019131     0.00000004
     3.02288365     1.79788268     0.00000598     0.00000378     0.00020552     0.00000004
     3.02288365     1.72218728     0.00000637     0.00000359     0.00022467     0.00000004
     3.02288365     1.64649189     0.00000675     0.00000368     0.00024774     0.00000004
     3.02288365     1.57079637     0.00000725     0.00000356     0.00027204     0.00000004
     3.02288365     1.49510086     0.00000739     0.00000358     0.00029451     0.00000005
     3.02288365     1.41940534     0.00000813     0.00000341     0.00031162     0.00000005
     3.02288365     1.34371006     0.00000815     0.00000325     0.00031976     0.00000005
     3.02288365     1.26801491     0.00000868     0.00000310     0.00031827     0.00000004
     3.02288365     1.19231999     0.00000900     0.00000313     0.00031112     0.00000004
     3.02288365     1.11662555     0.00000913     0.00000291     0.00030351     0.00000004
     3.02288365     1.04093158     0.00000947     0.00000280     0.00029662     0.00000004
     3.02288365     0.96523833     0.00001014     0.00000268     0.00028761     0.00000004
     3.02288365     0.88954592     0.00001103     0.00000242     0.00027649     0.00000004
     3.02288365     0.81385458     0.00001237     0.00000243     0.00026561     0.00000005
     3.02288365     0.73816472     0.00001457     0.00000244     0.00025214     0.00000006
     3.02288365     0.66247696     0.00001745     0.00000251     0.00024929     0.00000006
     3.02288365     0.58679199     0.00002274     0.00000321     0.00025659     0.00000007
     3.02288365     0.51111120     0.00003121     0.00000378     0.00026323     0.00000008
     3.02288365     0.43543667     0.00004619     0.00000503     0.00025996     0.00000008
     3.02288365     0.35977238     0.00006781     0.00000821     0.00023514     0.00000006
     3.02288365     0.28412646     0.00010958     0.00001439     0.00025450     0.00000007
     3.02288365     0.20851851     0.00012072     0.00004077     0.00024404     0.00000005
     3.02288365     0.13301072     0.00012681     0.00003950     0.00011593     0.00000004
     3.02288365     0.05794620     0.00031295     0.00016824     0.00021081     0.00000007
 
     2.95549464     3.08364654     0.00000659     0.00000417     0.00001582     0.00000003
     2.95549464     3.00858188     0.00000527     0.00000444     0.00002792     0.00000004
     2.95549464     2.93307424     0.00000711     0.00000426     0.00003008     0.00000004
     2.95549464     2.85746622     0.00000538     0.00000378     0.00002894     0.00000004
     2.95549464     2.78182030     0.00000690     0.00000376     0.00003095     0.00000004
     2.95549464     2.70615602     0.00000668     0.00000354     0.00004612     0.00000004
     2.95549464     2.63048148     0.00000713     0.00000345     0.00007347     0.00000003
     2.95549464     2.55480075     0.00000716     0.00000372     0.00009049     0.00000003
     2.95549464     2.47911572     0.00000718     0.00000415     0.00008951     0.00000003
     2.95549464     2.40342784     0.00000728     0.00000448     0.00009567     0.00000003
     2.95549464     2.32773805     0.00000717     0.00000507     0.00012589     0.00000003
     2.95549464     2.25204682     0.00000703     0.00000552     0.00016789     0.00000004
     2.95549464     2.17635441     0.00000728     0.00000559     0.00020485     0.00000006
     2.95549464     2.10066104     0.00000727     0.00000602     0.00023401     0.00000008
     2.95549464     2.02496696     0.00000754     0.00000606     0.00025836     0.00000007
     2.95549464     1.94927263     0.00000776     0.00000611     0.00027795     0.00000006
     2.95549464     1.87357771     0.00000808     0.00000581     0.00029516     0.00000005
     2.95549464     1.79788268     0.00000865     0.00000569     0.00031623     0.00000005
     2.95549464     1.72218728     0.00000899     0.00000532     0.00034474     0.00000005
     2.95549464     1.64649189     0.00000947     0.00000538     0.00037919     0.00000006
     2.95549464     1.57079637     0.00000987     0.00000513     0.00041541     0.00000006
     2.95549464     1.49510086     0.00001012     0.00000515     0.00044859     0.00000007
     2.95549464     1.41940534     0.00001070     0.00000483     0.00047317     0.00000007
     2.95549464     1.34371006     0.00001089     0.00000452     0.00048378     0.00000006
     2.95549464     1.26801491     0.00001174     0.00000425     0.00047941     0.00000006
     2.95549464     1.19231999     0.00001221     0.00000408     0.00046605     0.00000006
     2.95549464     1.11662555     0.00001293     0.00000387     0.00045146     0.00000006
     2.95549464     1.04093158     0.00001363     0.00000379     0.00043731     0.00000005
     2.95549464     0.96523833     0.00001473     0.00000369     0.00041962     0.00000006
     2.95549464     0.88954592     0.00001614     0.00000352     0.00039844     0.00000006
     2.95549464     0.81385458     0.00001831     0.00000366     0.00037652     0.00000007
     2.95549464     0.73816472     0.00002182     0.00000401     0.00034804     0.00000007
     2.95549464     0.66247696     0.00002617     0.00000457     0.00033467     0.00000008
     2.95549464     0.58679199     0.00003328     0.00000627     0.00034565     0.00000010
     2.95549464     0.51111120     0.00004393     0.00000792     0.00034599     0.00000010
     2.95549464     0.43543667     0.00006160     0.00001097     0.00031805     0.00000010
     2.95549464     0.35977238     0.00008006     0.00001828     0.00027602     0.00000008
     2.95549464     0.28412646     0.00010946     0.00003148     0.00030674     0.00000008
     2.95549464     0.20851851     0.00012738     0.00007274     0.00025321     0.00000006
     2.95549464     0.13301072     0.00015179     0.00007313     0.00014854     0.00000004
     2.95549464     0.05794620     0.00027124     0.00019836     0.00021125     0.00000008
 
     2.88801622     3.08364654     0.00000698     0.00000476     0.00001997     0.00000003
     2.88801622     3.00858188     0.00000700     0.00000647     0.00003632     0.00000005
     2.88801622     2.93307424     0.00000814     0.00000574     0.00004285     0.00000005
     2.88801622     2.85746622     0.00000673     0.00000539     0.00004603     0.00000005
     2.88801622     2.78182030     0.00000809     0.00000536     0.00004826     0.00000005
     2.88801622     2.70615602     0.00000791     0.00000524     0.00006348     0.00000005
     2.88801622     2.63048148     0.00000871     0.00000514     0.00010059     0.00000004
     2.88801622     2.55480075     0.00000876     0.00000563     0.00013143     0.00000004
     2.88801622     2.47911572     0.00000878     0.00000605     0.00013586     0.00000004
     2.88801622     2.40342784     0.00000922     0.00000658     0.00014315     0.00000004
     2.88801622     2.32773805     0.00000899     0.00000725     0.00017943     0.00000004
     2.88801622     2.25204682     0.00000901     0.00000776     0.00023110     0.00000005
     2.88801622     2.17635441     0.00000918     0.00000799     0.00027679     0.00000007
     2.88801622     2.10066104     0.00000915     0.00000844     0.00031340     0.00000009
     2.88801622     2.02496696     0.00000951     0.00000842     0.00034455     0.00000008
     2.88801622     1.94927263     0.00000975     0.00000823     0.00036964     0.00000007
     2.88801622     1.87357771     0.00001026     0.00000780     0.00039149     0.00000006
     2.88801622     1.79788268     0.00001074     0.00000734     0.00041813     0.00000006
     2.88801622     1.72218728     0.00001112     0.00000692     0.00045422     0.00000007
     2.88801622     1.64649189     0.00001130     0.00000685     0.00049791     0.00000007
     2.88801622     1.57079637     0.00001179     0.00000635     0.00054365     0.00000008
     2.88801622     1.49510086     0.00001210     0.00000649     0.00058485     0.00000008
     2.88801622     1.41940534     0.00001249     0.00000593     0.00061414     0.00000008
     2.88801622     1.34371006     0.00001298     0.00000579     0.00062467     0.00000008
     2.88801622     1.26801491     0.00001395     0.00000519     0.00061529     0.00000007
     2.88801622     1.19231999     0.00001421     0.00000491     0.00059377     0.00000007
     2.88801622     1.11662555     0.00001547     0.00000467     0.00056987     0.00000007
     2.88801622     1.04093158     0.00001656     0.00000468     0.00054551     0.00000006
     2.88801622     0.96523833     0.00001844     0.00000462     0.00051591     0.00000007
     2.88801622     0.88954592     0.00002057     0.00000480     0.00048151     0.00000007
     2.88801622     0.81385458     0.00002365     0.00000509     0.00044593     0.00000007
     2.88801622     0.73816472     0.00002776     0.00000584     0.00040164     0.00000008
     2.88801622     0.66247696     0.00003324     0.00000706     0.00037361     0.00000009
     2.88801622     0.58679199     0.00004096     0.00000951     0.00037983     0.00000010
     2.88801622     0.51111120     0.00005135     0.00001226     0.00036725     0.00000011
     2.88801622     0.43543667     0.00006817     0.00001722     0.00032179     0.00000010
     2.88801622     0.35977238     0.00008054     0.00002768     0.00026685     0.00000008
     2.88801622     0.28412646     0.00009470     0.00004336     0.00028913     0.00000008
     2.88801622     0.20851851     0.00012688     0.00008143     0.00021145     0.00000006
     2.88801622     0.13301072     0.00016027     0.00009073     0.00014951     0.00000004
     2.88801622     0.05794620     0.00017845     0.00016250     0.00016731     0.00000006
 
     2.82050395     3.08364654     0.00000636     0.00000439     0.00002346     0.00000003
     2.82050395     3.00858188     0.00000929     0.00000914     0.00004380     0.00000005
     2.82050395     2.93307424     0.00000811     0.00000635     0.00005700     0.00000006
     2.82050395     2.85746622     0.00000843     0.00000739     0.00006977     0.00000006
     2.82050395     2.78182030     0.00000856     0.00000673     0.00007475     0.00000005
     2.82050395     2.70615602     0.00000882     0.00000688     0.00008510     0.00000005
     2.82050395     2.63048148     0.00000973     0.00000688     0.00012645     0.00000004
     2.82050395     2.55480075     0.00000975     0.00000744     0.00017281     0.00000004
     2.82050395     2.47911572     0.00001005     0.00000790     0.00018756     0.00000004
     2.82050395     2.40342784     0.00001054     0.00000857     0.00019786     0.00000004
     2.82050395     2.32773805     0.00001035     0.00000921     0.00023852     0.00000004
     2.82050395     2.25204682     0.00001069     0.00000967     0.00029619     0.00000006
     2.82050395     2.17635441     0.00001081     0.00001010     0.00034645     0.00000008
     2.82050395     2.10066104     0.00001087     0.00001036     0.00038696     0.00000009
     2.82050395     2.02496696     0.00001123     0.00001045     0.00042245     0.00000008
     2.82050395     1.94927263     0.00001150     0.00001007     0.00045172     0.00000007
     2.82050395     1.87357771     0.00001202     0.00000964     0.00047737     0.00000007
     2.82050395     1.79788268     0.00001220     0.00000903     0.00050831     0.00000007
     2.82050395     1.72218728     0.00001270     0.00000863     0.00055005     0.00000007
     2.82050395     1.64649189     0.00001257     0.00000826     0.00060046     0.00000008
     2.82050395     1.57079637     0.00001334     0.00000784     0.00065277     0.00000008
     2.82050395     1.49510086     0.00001369     0.00000753     0.00069872     0.00000009
     2.82050395     1.41940534     0.00001405     0.00000719     0.00072946     0.00000009
     2.82050395     1.34371006     0.00001500     0.00000684     0.00073710     0.00000008
     2.82050395     1.26801491     0.00001590     0.00000609     0.00072072     0.00000008
     2.82050395     1.19231999     0.00001627     0.00000580     0.00068963     0.00000008
     2.82050395     1.11662555     0.00001779     0.00000544     0.00065499     0.00000007
     2.82050395     1.04093158     0.00001890     0.00000558     0.00061845     0.00000007
     2.82050395     0.96523833     0.00002120     0.00000559     0.00057478     0.00000007
     2.82050395     0.88954592     0.00002414     0.00000614     0.00052547     0.00000007
     2.82050395     0.81385458     0.00002779     0.00000670     0.00047640     0.00000007
     2.82050395     0.73816472     0.00003227     0.00000781     0.00042067     0.00000008
     2.82050395     0.66247696     0.00003864     0.00000954     0.00037854     0.00000009
     2.82050395     0.58679199     0.00004669     0.00001228     0.00037054     0.00000010
     2.82050395     0.51111120     0.00005499     0.00001580     0.00034496     0.00000010
     2.82050395     0.43543667     0.00006904     0.00002184     0.00029925     0.00000009
     2.82050395     0.35977238     0.00007958     0.00003275     0.00023804     0.00000008
     2.82050395     0.28412646     0.00008791     0.00004553     0.00023353     0.00000007
     2.82050395     0.20851851     0.00012469     0.00007108     0.00016912     0.00000006
     2.82050395     0.13301072     0.00015189     0.00008692     0.00013344     0.00000004
     2.82050395     0.05794620     0.00011034     0.00010037     0.00012214     0.00000004
 
     2.75297523     3.08364654     0.00000556     0.00000359     0.00002688     0.00000003
     2.75297523     3.00858188     0.00001121     0.00001102     0.00005056     0.00000005
     2.75297523     2.93307424     0.00000794     0.00000671     0.00007182     0.00000006
     2.75297523     2.85746622     0.00001000     0.00000896     0.00010137     0.00000006
     2.75297523     2.78182030     0.00000845     0.00000774     0.00011672     0.00000005
     2.75297523     2.70615602     0.00000988     0.00000799     0.00011891     0.00000005
     2.75297523     2.63048148     0.00000984     0.00000826     0.00015357     0.00000004
     2.75297523     2.55480075     0.00001037     0.00000870     0.00021090     0.00000004
     2.75297523     2.47911572     0.00001087     0.00000922     0.00023942     0.00000004
     2.75297523     2.40342784     0.00001110     0.00000993     0.00025648     0.00000004
     2.75297523     2.32773805     0.00001136     0.00001049     0.00030165     0.00000005
     2.75297523     2.25204682     0.00001190     0.00001091     0.00036234     0.00000007
     2.75297523     2.17635441     0.00001217     0.00001134     0.00041285     0.00000009
     2.75297523     2.10066104     0.00001240     0.00001153     0.00045300     0.00000009
     2.75297523     2.02496696     0.00001285     0.00001170     0.00048970     0.00000008
     2.75297523     1.94927263     0.00001307     0.00001136     0.00052161     0.00000007
     2.75297523     1.87357771     0.00001334     0.00001101     0.00055029     0.00000007
     2.75297523     1.79788268     0.00001341     0.00001042     0.00058445     0.00000007
     2.75297523     1.72218728     0.00001374     0.00001007     0.00062997     0.00000008
     2.75297523     1.64649189     0.00001378     0.00000931     0.00068447     0.00000008
     2.75297523     1.57079637     0.00001451     0.00000907     0.00074012     0.00000008
     2.75297523     1.49510086     0.00001490     0.00000815     0.00078738     0.00000009
     2.75297523     1.41940534     0.00001538     0.00000803     0.00081629     0.00000009
     2.75297523     1.34371006     0.00001659     0.00000727     0.00081852     0.00000009
     2.75297523     1.26801491     0.00001731     0.00000695     0.00079379     0.00000008
     2.75297523     1.19231999     0.00001833     0.00000651     0.00075288     0.00000008
     2.75297523     1.11662555     0.00002000     0.00000634     0.00070761     0.00000007
     2.75297523     1.04093158     0.00002143     0.00000646     0.00065879     0.00000007
     2.75297523     0.96523833     0.00002367     0.00000668     0.00060102     0.00000007
     2.75297523     0.88954592     0.00002673     0.00000733     0.00053764     0.00000007
     2.75297523     0.81385458     0.00003092     0.00000828     0.00047795     0.00000007
     2.75297523     0.73816472     0.00003610     0.00000960     0.00041733     0.00000007
     2.75297523     0.66247696     0.00004289     0.00001153     0.00036558     0.00000008
     2.75297523     0.58679199     0.00005045     0.00001434     0.00034046     0.00000008
     2.75297523     0.51111120     0.00005705     0.00001810     0.00030793     0.00000009
     2.75297523     0.43543667     0.00006886     0.00002386     0.00027311     0.00000008
     2.75297523     0.35977238     0.00008036     0.00003349     0.00021484     0.00000007
     2.75297523     0.28412646     0.00008674     0.00004203     0.00018122     0.00000006
     2.75297523     0.20851851     0.00011430     0.00005636     0.00014176     0.00000005
     2.75297523     0.13301072     0.00012924     0.00006782     0.00012157     0.00000004
     2.75297523     0.05794620     0.00007710     0.00005842     0.00008402     0.00000003
 
     2.68543744     3.08364654     0.00000517     0.00000307     0.00003126     0.00000003
     2.68543744     3.00858188     0.00001197     0.00001087     0.00005738     0.00000005
     2.68543744     2.93307424     0.00000838     0.00000753     0.00008596     0.00000006
     2.68543744     2.85746622     0.00001084     0.00000926     0.00013971     0.00000006
     2.68543744     2.78182030     0.00000846     0.00000841     0.00017903     0.00000006
     2.68543744     2.70615602     0.00001064     0.00000844     0.00017510     0.00000005
     2.68543744     2.63048148     0.00000966     0.00000900     0.00018887     0.00000005
     2.68543744     2.55480075     0.00001072     0.00000932     0.00024476     0.00000005
     2.68543744     2.47911572     0.00001103     0.00000996     0.00028612     0.00000005
     2.68543744     2.40342784     0.00001131     0.00001057     0.00031382     0.00000005
     2.68543744     2.32773805     0.00001189     0.00001106     0.00036517     0.00000005
     2.68543744     2.25204682     0.00001259     0.00001154     0.00042720     0.00000007
     2.68543744     2.17635441     0.00001307     0.00001176     0.00047440     0.00000009
     2.68543744     2.10066104     0.00001359     0.00001207     0.00051021     0.00000008
     2.68543744     2.02496696     0.00001421     0.00001219     0.00054490     0.00000007
     2.68543744     1.94927263     0.00001451     0.00001195     0.00057769     0.00000007
     2.68543744     1.87357771     0.00001457     0.00001159     0.00060863     0.00000007
     2.68543744     1.79788268     0.00001481     0.00001098     0.00064512     0.00000007
     2.68543744     1.72218728     0.00001475     0.00001072     0.00069273     0.00000008
     2.68543744     1.64649189     0.00001516     0.00000983     0.00074877     0.00000008
     2.68543744     1.57079637     0.00001563     0.00000947     0.00080466     0.00000008
     2.68543744     1.49510086     0.00001611     0.00000852     0.00085001     0.00000009
     2.68543744     1.41940534     0.00001675     0.00000825     0.00087431     0.00000009
     2.68543744     1.34371006     0.00001801     0.00000767     0.00086937     0.00000009
     2.68543744     1.26801491     0.00001888     0.00000773     0.00083601     0.00000008
     2.68543744     1.19231999     0.00002060     0.00000738     0.00078638     0.00000008
     2.68543744     1.11662555     0.00002242     0.00000747     0.00073229     0.00000007
     2.68543744     1.04093158     0.00002447     0.00000760     0.00067321     0.00000007
     2.68543744     0.96523833     0.00002703     0.00000796     0.00060361     0.00000007
     2.68543744     0.88954592     0.00003006     0.00000861     0.00052924     0.00000006
     2.68543744     0.81385458     0.00003430     0.00000980     0.00046324     0.00000006
     2.68543744     0.73816472     0.00004009     0.00001117     0.00040353     0.00000007
     2.68543744     0.66247696     0.00004572     0.00001311     0.00034803     0.00000007
     2.68543744     0.58679199     0.00005220     0.00001577     0.00030862     0.00000007
     2.68543744     0.51111120     0.00005742     0.00001954     0.00027429     0.00000007
     2.68543744     0.43543667     0.00006719     0.00002437     0.00025243     0.00000007
     2.68543744     0.35977238     0.00007868     0.00003166     0.00020704     0.00000006
     2.68543744     0.28412646     0.00008320     0.00003697     0.00015434     0.00000005
     2.68543744     0.20851851     0.00009793     0.00004363     0.00012751     0.00000005
     2.68543744     0.13301072     0.00010334     0.00004819     0.00011930     0.00000004
     2.68543744     0.05794620     0.00006395     0.00003387     0.00006927     0.00000003
 
     2.61789393     3.08364654     0.00000560     0.00000316     0.00003824     0.00000003
     2.61789393     3.00858188     0.00001119     0.00000890     0.00006670     0.00000005
     2.61789393     2.93307424     0.00000994     0.00000869     0.00009895     0.00000006
     2.61789393     2.85746622     0.00001053     0.00000857     0.00018013     0.00000006
     2.61789393     2.78182030     0.00000900     0.00000878     0.00025877     0.00000006
     2.61789393     2.70615602     0.00001088     0.00000868     0.00025793     0.00000005
     2.61789393     2.63048148     0.00000976     0.00000924     0.00023970     0.00000005
     2.61789393     2.55480075     0.00001106     0.00000965     0.00027710     0.00000005
     2.61789393     2.47911572     0.00001096     0.00001030     0.00032454     0.00000005
     2.61789393     2.40342784     0.00001149     0.00001085     0.00036447     0.00000005
     2.61789393     2.32773805     0.00001218     0.00001135     0.00042397     0.00000006
     2.61789393     2.25204682     0.00001290     0.00001182     0.00048698     0.00000008
     2.61789393     2.17635441     0.00001375     0.00001190     0.00052894     0.00000008
     2.61789393     2.10066104     0.00001442     0.00001220     0.00055768     0.00000008
     2.61789393     2.02496696     0.00001529     0.00001224     0.00058769     0.00000007
     2.61789393     1.94927263     0.00001570     0.00001204     0.00061961     0.00000007
     2.61789393     1.87357771     0.00001598     0.00001160     0.00065194     0.00000007
     2.61789393     1.79788268     0.00001630     0.00001100     0.00068996     0.00000007
     2.61789393     1.72218728     0.00001614     0.00001082     0.00073822     0.00000007
     2.61789393     1.64649189     0.00001657     0.00001006     0.00079357     0.00000008
     2.61789393     1.57079637     0.00001680     0.00000965     0.00084703     0.00000008
     2.61789393     1.49510086     0.00001730     0.00000889     0.00088792     0.00000008
     2.61789393     1.41940534     0.00001833     0.00000847     0.00090573     0.00000008
     2.61789393     1.34371006     0.00001976     0.00000821     0.00089294     0.00000008
     2.61789393     1.26801491     0.00002095     0.00000827     0.00085181     0.00000008
     2.61789393     1.19231999     0.00002312     0.00000813     0.00079567     0.00000008
     2.61789393     1.11662555     0.00002473     0.00000844     0.00073587     0.00000007
     2.61789393     1.04093158     0.00002750     0.00000869     0.00067017     0.00000007
     2.61789393     0.96523833     0.00003051     0.00000914     0.00059272     0.00000006
     2.61789393     0.88954592     0.00003441     0.00000975     0.00051155     0.00000006
     2.61789393     0.81385458     0.00003863     0.00001087     0.00044334     0.00000006
     2.61789393     0.73816472     0.00004291     0.00001219     0.00038828     0.00000006
     2.61789393     0.66247696     0.00004752     0.00001387     0.00033441     0.00000006
     2.61789393     0.58679199     0.00005225     0.00001646     0.00028551     0.00000006
     2.61789393     0.51111120     0.00005679     0.00001991     0.00025005     0.00000006
     2.61789393     0.43543667     0.00006536     0.00002362     0.00023814     0.00000006
     2.61789393     0.35977238     0.00007469     0.00002863     0.00020927     0.00000006
     2.61789393     0.28412646     0.00007648     0.00003182     0.00014973     0.00000005
     2.61789393     0.20851851     0.00008166     0.00003405     0.00012114     0.00000004
     2.61789393     0.13301072     0.00008170     0.00003549     0.00012178     0.00000004
     2.61789393     0.05794620     0.00005718     0.00002082     0.00007205     0.00000003
 
     2.55034661     3.08364654     0.00000679     0.00000357     0.00004992     0.00000003
     2.55034661     3.00858188     0.00000926     0.00000687     0.00008355     0.00000005
     2.55034661     2.93307424     0.00001184     0.00000988     0.00011413     0.00000006
     2.55034661     2.85746622     0.00000960     0.00000782     0.00021600     0.00000006
     2.55034661     2.78182030     0.00001005     0.00000885     0.00034047     0.00000006
     2.55034661     2.70615602     0.00001076     0.00000901     0.00035638     0.00000006
     2.55034661     2.63048148     0.00001042     0.00000937     0.00030669     0.00000006
     2.55034661     2.55480075     0.00001155     0.00000985     0.00031248     0.00000005
     2.55034661     2.47911572     0.00001120     0.00001051     0.00035516     0.00000005
     2.55034661     2.40342784     0.00001190     0.00001096     0.00040474     0.00000005
     2.55034661     2.32773805     0.00001248     0.00001163     0.00047300     0.00000007
     2.55034661     2.25204682     0.00001319     0.00001198     0.00053741     0.00000008
     2.55034661     2.17635441     0.00001426     0.00001197     0.00057403     0.00000008
     2.55034661     2.10066104     0.00001493     0.00001229     0.00059482     0.00000007
     2.55034661     2.02496696     0.00001608     0.00001217     0.00061863     0.00000006
     2.55034661     1.94927263     0.00001676     0.00001202     0.00064818     0.00000006
     2.55034661     1.87357771     0.00001751     0.00001161     0.00068093     0.00000007
     2.55034661     1.79788268     0.00001794     0.00001114     0.00071977     0.00000007
     2.55034661     1.72218728     0.00001808     0.00001102     0.00076751     0.00000007
     2.55034661     1.64649189     0.00001829     0.00001037     0.00082040     0.00000008
     2.55034661     1.57079637     0.00001845     0.00001009     0.00086943     0.00000008
     2.55034661     1.49510086     0.00001891     0.00000956     0.00090423     0.00000008
     2.55034661     1.41940534     0.00001993     0.00000917     0.00091479     0.00000008
     2.55034661     1.34371006     0.00002133     0.00000902     0.00089464     0.00000008
     2.55034661     1.26801491     0.00002294     0.00000881     0.00084755     0.00000008
     2.55034661     1.19231999     0.00002553     0.00000876     0.00078772     0.00000007
     2.55034661     1.11662555     0.00002747     0.00000928     0.00072583     0.00000007
     2.55034661     1.04093158     0.00003044     0.00000961     0.00065789     0.00000007
     2.55034661     0.96523833     0.00003385     0.00001027     0.00057727     0.00000006
     2.55034661     0.88954592     0.00003793     0.00001067     0.00049346     0.00000006
     2.55034661     0.81385458     0.00004173     0.00001146     0.00042600     0.00000005
     2.55034661     0.73816472     0.00004558     0.00001246     0.00037727     0.00000005
     2.55034661     0.66247696     0.00004868     0.00001372     0.00032882     0.00000005
     2.55034661     0.58679199     0.00005200     0.00001617     0.00027565     0.00000005
     2.55034661     0.51111120     0.00005670     0.00001902     0.00023786     0.00000005
     2.55034661     0.43543667     0.00006294     0.00002209     0.00023083     0.00000005
     2.55034661     0.35977238     0.00006988     0.00002536     0.00021423     0.00000005
     2.55034661     0.28412646     0.00006880     0.00002676     0.00015589     0.00000005
     2.55034661     0.20851851     0.00006762     0.00002716     0.00011999     0.00000004
     2.55034661     0.13301072     0.00006538     0.00002790     0.00012508     0.00000004
     2.55034661     0.05794620     0.00005135     0.00001416     0.00007997     0.00000003
 
     2.48279691     3.08364654     0.00000810     0.00000415     0.00006763     0.00000003
     2.48279691     3.00858188     0.00000780     0.00000595     0.00011466     0.00000005
     2.48279691     2.93307424     0.00001298     0.00001066     0.00014141     0.00000005
     2.48279691     2.85746622     0.00000904     0.00000801     0.00024530     0.00000006
     2.48279691     2.78182030     0.00001121     0.00000892     0.00040187     0.00000006
     2.48279691     2.70615602     0.00001044     0.00000933     0.00044497     0.00000006
     2.48279691     2.63048148     0.00001144     0.00000956     0.00038035     0.00000006
     2.48279691     2.55480075     0.00001191     0.00000991     0.00035419     0.00000006
     2.48279691     2.47911572     0.00001204     0.00001062     0.00038171     0.00000005
     2.48279691     2.40342784     0.00001235     0.00001112     0.00043400     0.00000006
     2.48279691     2.32773805     0.00001296     0.00001176     0.00050891     0.00000007
     2.48279691     2.25204682     0.00001376     0.00001191     0.00057505     0.00000008
     2.48279691     2.17635441     0.00001480     0.00001189     0.00060761     0.00000007
     2.48279691     2.10066104     0.00001555     0.00001225     0.00062135     0.00000006
     2.48279691     2.02496696     0.00001686     0.00001207     0.00063880     0.00000006
     2.48279691     1.94927263     0.00001800     0.00001202     0.00066506     0.00000006
     2.48279691     1.87357771     0.00001908     0.00001172     0.00069737     0.00000007
     2.48279691     1.79788268     0.00001999     0.00001151     0.00073635     0.00000007
     2.48279691     1.72218728     0.00002034     0.00001138     0.00078269     0.00000007
     2.48279691     1.64649189     0.00002052     0.00001080     0.00083185     0.00000007
     2.48279691     1.57079637     0.00002079     0.00001064     0.00087527     0.00000008
     2.48279691     1.49510086     0.00002139     0.00001042     0.00090335     0.00000008
     2.48279691     1.41940534     0.00002218     0.00001014     0.00090699     0.00000008
     2.48279691     1.34371006     0.00002355     0.00001021     0.00088100     0.00000008
     2.48279691     1.26801491     0.00002512     0.00000984     0.00083035     0.00000008
     2.48279691     1.19231999     0.00002782     0.00000972     0.00076966     0.00000007
     2.48279691     1.11662555     0.00003033     0.00001021     0.00070899     0.00000007
     2.48279691     1.04093158     0.00003378     0.00001048     0.00064296     0.00000006
     2.48279691     0.96523833     0.00003695     0.00001124     0.00056360     0.00000006
     2.48279691     0.88954592     0.00004012     0.00001158     0.00048058     0.00000006
     2.48279691     0.81385458     0.00004364     0.00001191     0.00041552     0.00000005
     2.48279691     0.73816472     0.00004627     0.00001256     0.00037306     0.00000005
     2.48279691     0.66247696     0.00004898     0.00001335     0.00033148     0.00000005
     2.48279691     0.58679199     0.00005264     0.00001536     0.00027815     0.00000005
     2.48279691     0.51111120     0.00005739     0.00001769     0.00023736     0.00000005
     2.48279691     0.43543667     0.00006172     0.00002014     0.00023076     0.00000005
     2.48279691     0.35977238     0.00006482     0.00002214     0.00022056     0.00000005
     2.48279691     0.28412646     0.00006076     0.00002244     0.00016615     0.00000004
     2.48279691     0.20851851     0.00005620     0.00002251     0.00012288     0.00000004
     2.48279691     0.13301072     0.00005365     0.00002266     0.00012820     0.00000004
     2.48279691     0.05794620     0.00004427     0.00001046     0.00008749     0.00000003
 
     2.41524553     3.08364654     0.00000888     0.00000466     0.00009011     0.00000003
     2.41524553     3.00858188     0.00000774     0.00000621     0.00016457     0.00000005
     2.41524553     2.93307424     0.00001310     0.00001079     0.00019586     0.00000006
     2.41524553     2.85746622     0.00000920     0.00000924     0.00027934     0.00000006
     2.41524553     2.78182030     0.00001194     0.00000917     0.00043230     0.00000007
     2.41524553     2.70615602     0.00001035     0.00000955     0.00049976     0.00000007
     2.41524553     2.63048148     0.00001216     0.00000977     0.00044625     0.00000007
     2.41524553     2.55480075     0.00001217     0.00001005     0.00040232     0.00000006
     2.41524553     2.47911572     0.00001294     0.00001061     0.00040911     0.00000006
     2.41524553     2.40342784     0.00001311     0.00001115     0.00045478     0.00000006
     2.41524553     2.32773805     0.00001388     0.00001164     0.00053118     0.00000007
     2.41524553     2.25204682     0.00001465     0.00001161     0.00059834     0.00000007
     2.41524553     2.17635441     0.00001578     0.00001155     0.00062857     0.00000007
     2.41524553     2.10066104     0.00001667     0.00001189     0.00063735     0.00000006
     2.41524553     2.02496696     0.00001805     0.00001195     0.00064950     0.00000006
     2.41524553     1.94927263     0.00001945     0.00001181     0.00067238     0.00000006
     2.41524553     1.87357771     0.00002067     0.00001190     0.00070366     0.00000007
     2.41524553     1.79788268     0.00002197     0.00001192     0.00074225     0.00000007
     2.41524553     1.72218728     0.00002257     0.00001170     0.00078657     0.00000007
     2.41524553     1.64649189     0.00002312     0.00001135     0.00083127     0.00000007
     2.41524553     1.57079637     0.00002393     0.00001111     0.00086864     0.00000008
     2.41524553     1.49510086     0.00002459     0.00001116     0.00089028     0.00000008
     2.41524553     1.41940534     0.00002566     0.00001089     0.00088823     0.00000008
     2.41524553     1.34371006     0.00002677     0.00001124     0.00085857     0.00000008
     2.41524553     1.26801491     0.00002857     0.00001110     0.00080694     0.00000007
     2.41524553     1.19231999     0.00003082     0.00001109     0.00074782     0.00000007
     2.41524553     1.11662555     0.00003385     0.00001141     0.00069089     0.00000007
     2.41524553     1.04093158     0.00003680     0.00001152     0.00062993     0.00000006
     2.41524553     0.96523833     0.00003982     0.00001207     0.00055521     0.00000006
     2.41524553     0.88954592     0.00004225     0.00001245     0.00047528     0.00000006
     2.41524553     0.81385458     0.00004421     0.00001261     0.00041302     0.00000005
     2.41524553     0.73816472     0.00004671     0.00001303     0.00037563     0.00000005
     2.41524553     0.66247696     0.00004966     0.00001330     0.00034040     0.00000005
     2.41524553     0.58679199     0.00005427     0.00001469     0.00028892     0.00000005
     2.41524553     0.51111120     0.00005907     0.00001652     0.00024505     0.00000004
     2.41524553     0.43543667     0.00006098     0.00001819     0.00023655     0.00000004
     2.41524553     0.35977238     0.00005970     0.00001954     0.00022972     0.00000005
     2.41524553     0.28412646     0.00005341     0.00001932     0.00017840     0.00000004
     2.41524553     0.20851851     0.00004714     0.00001930     0.00012819     0.00000003
     2.41524553     0.13301072     0.00004521     0.00001836     0.00013139     0.00000004
     2.41524553     0.05794620     0.00003658     0.00000823     0.00009377     0.00000003
 
     2.34769249     3.08364654     0.00000902     0.00000479     0.00011255     0.00000003
     2.34769249     3.00858188     0.00000873     0.00000705     0.00023009     0.00000006
     2.34769249     2.93307424     0.00001252     0.00001063     0.00028873     0.00000006
     2.34769249     2.85746622     0.00001000     0.00001048     0.00034159     0.00000006
     2.34769249     2.78182030     0.00001188     0.00000975     0.00044671     0.00000007
     2.34769249     2.70615602     0.00001075     0.00000999     0.00051749     0.00000007
     2.34769249     2.63048148     0.00001232     0.00001008     0.00049479     0.00000007
     2.34769249     2.55480075     0.00001249     0.00001043     0.00045366     0.00000007
     2.34769249     2.47911572     0.00001340     0.00001081     0.00044071     0.00000006
     2.34769249     2.40342784     0.00001396     0.00001122     0.00047126     0.00000007
     2.34769249     2.32773805     0.00001489     0.00001164     0.00054210     0.00000007
     2.34769249     2.25204682     0.00001568     0.00001143     0.00060788     0.00000007
     2.34769249     2.17635441     0.00001693     0.00001137     0.00063696     0.00000007
     2.34769249     2.10066104     0.00001793     0.00001151     0.00064331     0.00000006
     2.34769249     2.02496696     0.00001958     0.00001184     0.00065216     0.00000006
     2.34769249     1.94927263     0.00002090     0.00001162     0.00067237     0.00000006
     2.34769249     1.87357771     0.00002256     0.00001216     0.00070253     0.00000007
     2.34769249     1.79788268     0.00002405     0.00001221     0.00074038     0.00000007
     2.34769249     1.72218728     0.00002517     0.00001207     0.00078227     0.00000007
     2.34769249     1.64649189     0.00002631     0.00001191     0.00082227     0.00000008
     2.34769249     1.57079637     0.00002763     0.00001139     0.00085379     0.00000008
     2.34769249     1.49510086     0.00002861     0.00001141     0.00086988     0.00000008
     2.34769249     1.41940534     0.00002994     0.00001108     0.00086392     0.00000008
     2.34769249     1.34371006     0.00003105     0.00001148     0.00083302     0.00000008
     2.34769249     1.26801491     0.00003282     0.00001175     0.00078283     0.00000007
     2.34769249     1.19231999     0.00003502     0.00001233     0.00072715     0.00000007
     2.34769249     1.11662555     0.00003766     0.00001273     0.00067552     0.00000007
     2.34769249     1.04093158     0.00003977     0.00001286     0.00062150     0.00000006
     2.34769249     0.96523833     0.00004207     0.00001310     0.00055350     0.00000006
     2.34769249     0.88954592     0.00004414     0.00001316     0.00047778     0.00000006
     2.34769249     0.81385458     0.00004552     0.00001327     0.00041778     0.00000005
     2.34769249     0.73816472     0.00004761     0.00001339     0.00038370     0.00000005
     2.34769249     0.66247696     0.00005162     0.00001331     0.00035364     0.00000005
     2.34769249     0.58679199     0.00005628     0.00001428     0.00030456     0.00000005
     2.34769249     0.51111120     0.00005961     0.00001560     0.00025750     0.00000004
     2.34769249     0.43543667     0.00005885     0.00001675     0.00024571     0.00000004
     2.34769249     0.35977238     0.00005363     0.00001789     0.00024077     0.00000004
     2.34769249     0.28412646     0.00004632     0.00001713     0.00019104     0.00000004
     2.34769249     0.20851851     0.00004022     0.00001691     0.00013447     0.00000003
     2.34769249     0.13301072     0.00003948     0.00001475     0.00013412     0.00000004
     2.34769249     0.05794620     0.00003031     0.00000686     0.00009814     0.00000003
 
     2.28013873     3.08364654     0.00000910     0.00000450     0.00012938     0.00000003
     2.28013873     3.00858188     0.00000972     0.00000784     0.00029904     0.00000006
     2.28013873     2.93307424     0.00001209     0.00001077     0.00041375     0.00000006
     2.28013873     2.85746622     0.00001093     0.00001127     0.00044746     0.00000006
     2.28013873     2.78182030     0.00001195     0.00001080     0.00047473     0.00000007
     2.28013873     2.70615602     0.00001156     0.00001092     0.00051720     0.00000008
     2.28013873     2.63048148     0.00001247     0.00001085     0.00052615     0.00000008
     2.28013873     2.55480075     0.00001279     0.00001102     0.00050287     0.00000007
     2.28013873     2.47911572     0.00001373     0.00001139     0.00047613     0.00000006
     2.28013873     2.40342784     0.00001472     0.00001165     0.00048707     0.00000007
     2.28013873     2.32773805     0.00001582     0.00001194     0.00054546     0.00000007
     2.28013873     2.25204682     0.00001713     0.00001165     0.00060603     0.00000007
     2.28013873     2.17635441     0.00001824     0.00001170     0.00063402     0.00000007
     2.28013873     2.10066104     0.00001950     0.00001169     0.00064026     0.00000006
     2.28013873     2.02496696     0.00002138     0.00001208     0.00064826     0.00000006
     2.28013873     1.94927263     0.00002281     0.00001184     0.00066723     0.00000006
     2.28013873     1.87357771     0.00002496     0.00001249     0.00069662     0.00000007
     2.28013873     1.79788268     0.00002696     0.00001235     0.00073357     0.00000007
     2.28013873     1.72218728     0.00002897     0.00001234     0.00077284     0.00000008
     2.28013873     1.64649189     0.00003050     0.00001222     0.00080826     0.00000008
     2.28013873     1.57079637     0.00003183     0.00001147     0.00083454     0.00000008
     2.28013873     1.49510086     0.00003306     0.00001128     0.00084633     0.00000008
     2.28013873     1.41940534     0.00003474     0.00001091     0.00083840     0.00000008
     2.28013873     1.34371006     0.00003607     0.00001120     0.00080859     0.00000008
     2.28013873     1.26801491     0.00003779     0.00001165     0.00076188     0.00000008
     2.28013873     1.19231999     0.00003991     0.00001272     0.00071095     0.00000007
     2.28013873     1.11662555     0.00004190     0.00001336     0.00066538     0.00000007
     2.28013873     1.04093158     0.00004290     0.00001390     0.00061902     0.00000007
     2.28013873     0.96523833     0.00004401     0.00001423     0.00055865     0.00000006
     2.28013873     0.88954592     0.00004501     0.00001395     0.00048770     0.00000006
     2.28013873     0.81385458     0.00004734     0.00001380     0.00042912     0.00000005
     2.28013873     0.73816472     0.00004981     0.00001332     0.00039630     0.00000005
     2.28013873     0.66247696     0.00005485     0.00001303     0.00036982     0.00000005
     2.28013873     0.58679199     0.00005812     0.00001383     0.00032335     0.00000005
     2.28013873     0.51111120     0.00005840     0.00001474     0.00027324     0.00000004
     2.28013873     0.43543667     0.00005435     0.00001565     0.00025629     0.00000004
     2.28013873     0.35977238     0.00004726     0.00001665     0.00025078     0.00000004
     2.28013873     0.28412646     0.00004013     0.00001554     0.00020179     0.00000004
     2.28013873     0.20851851     0.00003553     0.00001511     0.00014108     0.00000003
     2.28013873     0.13301072     0.00003532     0.00001210     0.00013705     0.00000003
     2.28013873     0.05794620     0.00002582     0.00000599     0.00010100     0.00000003
 
     2.21258378     3.08364654     0.00000937     0.00000424     0.00014112     0.00000003
     2.21258378     3.00858188     0.00001005     0.00000860     0.00035900     0.00000006
     2.21258378     2.93307424     0.00001226     0.00001169     0.00054264     0.00000007
     2.21258378     2.85746622     0.00001145     0.00001205     0.00057973     0.00000007
     2.21258378     2.78182030     0.00001260     0.00001239     0.00052967     0.00000007
     2.21258378     2.70615602     0.00001245     0.00001231     0.00052139     0.00000008
     2.21258378     2.63048148     0.00001298     0.00001210     0.00054660     0.00000008
     2.21258378     2.55480075     0.00001322     0.00001198     0.00054404     0.00000007
     2.21258378     2.47911572     0.00001414     0.00001206     0.00051127     0.00000007
     2.21258378     2.40342784     0.00001536     0.00001235     0.00050364     0.00000007
     2.21258378     2.32773805     0.00001641     0.00001238     0.00054505     0.00000007
     2.21258378     2.25204682     0.00001844     0.00001232     0.00059607     0.00000007
     2.21258378     2.17635441     0.00001970     0.00001241     0.00062199     0.00000007
     2.21258378     2.10066104     0.00002142     0.00001240     0.00062987     0.00000006
     2.21258378     2.02496696     0.00002342     0.00001275     0.00063945     0.00000006
     2.21258378     1.94927263     0.00002546     0.00001250     0.00065887     0.00000007
     2.21258378     1.87357771     0.00002772     0.00001292     0.00068816     0.00000007
     2.21258378     1.79788268     0.00003037     0.00001252     0.00072422     0.00000007
     2.21258378     1.72218728     0.00003312     0.00001255     0.00076087     0.00000008
     2.21258378     1.64649189     0.00003516     0.00001243     0.00079209     0.00000008
     2.21258378     1.57079637     0.00003677     0.00001157     0.00081396     0.00000008
     2.21258378     1.49510086     0.00003821     0.00001139     0.00082276     0.00000008
     2.21258378     1.41940534     0.00003966     0.00001106     0.00081465     0.00000008
     2.21258378     1.34371006     0.00004088     0.00001136     0.00078787     0.00000008
     2.21258378     1.26801491     0.00004209     0.00001152     0.00074623     0.00000008
     2.21258378     1.19231999     0.00004347     0.00001249     0.00070095     0.00000007
     2.21258378     1.11662555     0.00004434     0.00001309     0.00066162     0.00000007
     2.21258378     1.04093158     0.00004463     0.00001399     0.00062277     0.00000007
     2.21258378     0.96523833     0.00004505     0.00001465     0.00057022     0.00000006
     2.21258378     0.88954592     0.00004542     0.00001473     0.00050446     0.00000006
     2.21258378     0.81385458     0.00004797     0.00001460     0.00044673     0.00000005
     2.21258378     0.73816472     0.00005145     0.00001342     0.00041298     0.00000005
     2.21258378     0.66247696     0.00005657     0.00001276     0.00038784     0.00000005
     2.21258378     0.58679199     0.00005767     0.00001323     0.00034389     0.00000005
     2.21258378     0.51111120     0.00005559     0.00001393     0.00029160     0.00000004
     2.21258378     0.43543667     0.00004919     0.00001455     0.00026815     0.00000004
     2.21258378     0.35977238     0.00004220     0.00001533     0.00025888     0.00000004
     2.21258378     0.28412646     0.00003639     0.00001415     0.00020941     0.00000004
     2.21258378     0.20851851     0.00003257     0.00001369     0.00014787     0.00000003
     2.21258378     0.13301072     0.00003171     0.00001031     0.00014281     0.00000003
     2.21258378     0.05794620     0.00002263     0.00000542     0.00010507     0.00000003
 
     2.14502859     3.08364654     0.00000961     0.00000430     0.00015973     0.00000003
     2.14502859     3.00858188     0.00001011     0.00000974     0.00041246     0.00000006
     2.14502859     2.93307424     0.00001275     0.00001284     0.00064331     0.00000007
     2.14502859     2.85746622     0.00001179     0.00001310     0.00069288     0.00000008
     2.14502859     2.78182030     0.00001343     0.00001385     0.00059379     0.00000008
     2.14502859     2.70615602     0.00001331     0.00001384     0.00053886     0.00000008
     2.14502859     2.63048148     0.00001387     0.00001318     0.00056298     0.00000008
     2.14502859     2.55480075     0.00001414     0.00001308     0.00057340     0.00000008
     2.14502859     2.47911572     0.00001474     0.00001265     0.00054086     0.00000007
     2.14502859     2.40342784     0.00001590     0.00001315     0.00052022     0.00000007
     2.14502859     2.32773805     0.00001691     0.00001284     0.00054354     0.00000007
     2.14502859     2.25204682     0.00001887     0.00001309     0.00058147     0.00000007
     2.14502859     2.17635441     0.00002059     0.00001313     0.00060383     0.00000007
     2.14502859     2.10066104     0.00002258     0.00001326     0.00061434     0.00000006
     2.14502859     2.02496696     0.00002505     0.00001360     0.00062741     0.00000006
     2.14502859     1.94927263     0.00002776     0.00001346     0.00064883     0.00000007
     2.14502859     1.87357771     0.00003069     0.00001362     0.00067873     0.00000007
     2.14502859     1.79788268     0.00003370     0.00001311     0.00071403     0.00000008
     2.14502859     1.72218728     0.00003668     0.00001307     0.00074824     0.00000008
     2.14502859     1.64649189     0.00003919     0.00001289     0.00077578     0.00000008
     2.14502859     1.57079637     0.00004132     0.00001203     0.00079411     0.00000008
     2.14502859     1.49510086     0.00004362     0.00001202     0.00080113     0.00000008
     2.14502859     1.41940534     0.00004475     0.00001190     0.00079429     0.00000008
     2.14502859     1.34371006     0.00004527     0.00001231     0.00077194     0.00000008
     2.14502859     1.26801491     0.00004540     0.00001234     0.00073648     0.00000008
     2.14502859     1.19231999     0.00004539     0.00001298     0.00069747     0.00000007
     2.14502859     1.11662555     0.00004456     0.00001330     0.00066426     0.00000007
     2.14502859     1.04093158     0.00004423     0.00001386     0.00063225     0.00000007
     2.14502859     0.96523833     0.00004444     0.00001440     0.00058718     0.00000006
     2.14502859     0.88954592     0.00004583     0.00001499     0.00052693     0.00000006
     2.14502859     0.81385458     0.00004774     0.00001514     0.00046995     0.00000006
     2.14502859     0.73816472     0.00005210     0.00001386     0.00043347     0.00000005
     2.14502859     0.66247696     0.00005518     0.00001300     0.00040707     0.00000005
     2.14502859     0.58679199     0.00005475     0.00001268     0.00036486     0.00000005
     2.14502859     0.51111120     0.00005117     0.00001317     0.00031173     0.00000004
     2.14502859     0.43543667     0.00004510     0.00001353     0.00028225     0.00000004
     2.14502859     0.35977238     0.00003880     0.00001415     0.00026730     0.00000004
     2.14502859     0.28412646     0.00003375     0.00001301     0.00021545     0.00000004
     2.14502859     0.20851851     0.00003052     0.00001238     0.00015514     0.00000003
     2.14502859     0.13301072     0.00002892     0.00000909     0.00015285     0.00000003
     2.14502859     0.05794620     0.00002048     0.00000508     0.00011256     0.00000003
 
     2.07747269     3.08364654     0.00000956     0.00000475     0.00020397     0.00000003
     2.07747269     3.00858188     0.00001057     0.00001161     0.00048238     0.00000006
     2.07747269     2.93307424     0.00001307     0.00001399     0.00071091     0.00000008
     2.07747269     2.85746622     0.00001243     0.00001468     0.00075451     0.00000008
     2.07747269     2.78182030     0.00001397     0.00001512     0.00064205     0.00000009
     2.07747269     2.70615602     0.00001422     0.00001492     0.00056853     0.00000009
     2.07747269     2.63048148     0.00001480     0.00001411     0.00058262     0.00000008
     2.07747269     2.55480075     0.00001531     0.00001395     0.00059251     0.00000008
     2.07747269     2.47911572     0.00001555     0.00001337     0.00056217     0.00000008
     2.07747269     2.40342784     0.00001649     0.00001372     0.00053541     0.00000007
     2.07747269     2.32773805     0.00001730     0.00001332     0.00054245     0.00000007
     2.07747269     2.25204682     0.00001893     0.00001359     0.00056538     0.00000007
     2.07747269     2.17635441     0.00002073     0.00001361     0.00058276     0.00000007
     2.07747269     2.10066104     0.00002274     0.00001390     0.00059616     0.00000006
     2.07747269     2.02496696     0.00002576     0.00001424     0.00061378     0.00000007
     2.07747269     1.94927263     0.00002911     0.00001440     0.00063821     0.00000007
     2.07747269     1.87357771     0.00003346     0.00001435     0.00066924     0.00000007
     2.07747269     1.79788268     0.00003697     0.00001409     0.00070397     0.00000008
     2.07747269     1.72218728     0.00004013     0.00001381     0.00073605     0.00000008
     2.07747269     1.64649189     0.00004260     0.00001363     0.00076053     0.00000008
     2.07747269     1.57079637     0.00004476     0.00001297     0.00077616     0.00000009
     2.07747269     1.49510086     0.00004719     0.00001312     0.00078237     0.00000008
     2.07747269     1.41940534     0.00004799     0.00001332     0.00077776     0.00000008
     2.07747269     1.34371006     0.00004822     0.00001381     0.00076067     0.00000008
     2.07747269     1.26801491     0.00004764     0.00001406     0.00073207     0.00000008
     2.07747269     1.19231999     0.00004617     0.00001467     0.00069975     0.00000007
     2.07747269     1.11662555     0.00004446     0.00001495     0.00067241     0.00000007
     2.07747269     1.04093158     0.00004383     0.00001495     0.00064637     0.00000007
     2.07747269     0.96523833     0.00004400     0.00001488     0.00060805     0.00000006
     2.07747269     0.88954592     0.00004621     0.00001517     0.00055346     0.00000006
     2.07747269     0.81385458     0.00004865     0.00001485     0.00049754     0.00000006
     2.07747269     0.73816472     0.00005236     0.00001377     0.00045743     0.00000005
     2.07747269     0.66247696     0.00005238     0.00001315     0.00042760     0.00000005
     2.07747269     0.58679199     0.00005081     0.00001224     0.00038573     0.00000005
     2.07747269     0.51111120     0.00004662     0.00001238     0.00033277     0.00000004
     2.07747269     0.43543667     0.00004124     0.00001250     0.00029911     0.00000004
     2.07747269     0.35977238     0.00003571     0.00001308     0.00027853     0.00000004
     2.07747269     0.28412646     0.00003118     0.00001222     0.00022277     0.00000003
     2.07747269     0.20851851     0.00002847     0.00001146     0.00016333     0.00000003
     2.07747269     0.13301072     0.00002703     0.00000835     0.00016580     0.00000003
     2.07747269     0.05794620     0.00001929     0.00000500     0.00012312     0.00000002
 
     2.00991654     3.08364654     0.00000912     0.00000576     0.00028461     0.00000003
     2.00991654     3.00858188     0.00001124     0.00001450     0.00059511     0.00000006
     2.00991654     2.93307424     0.00001317     0.00001538     0.00077674     0.00000008
     2.00991654     2.85746622     0.00001350     0.00001678     0.00078146     0.00000009
     2.00991654     2.78182030     0.00001450     0.00001633     0.00067639     0.00000010
     2.00991654     2.70615602     0.00001502     0.00001568     0.00061462     0.00000009
     2.00991654     2.63048148     0.00001549     0.00001485     0.00061600     0.00000008
     2.00991654     2.55480075     0.00001604     0.00001458     0.00060914     0.00000008
     2.00991654     2.47911572     0.00001609     0.00001433     0.00057697     0.00000008
     2.00991654     2.40342784     0.00001685     0.00001402     0.00054877     0.00000008
     2.00991654     2.32773805     0.00001732     0.00001368     0.00054266     0.00000007
     2.00991654     2.25204682     0.00001882     0.00001368     0.00055044     0.00000007
     2.00991654     2.17635441     0.00002027     0.00001374     0.00056186     0.00000007
     2.00991654     2.10066104     0.00002247     0.00001410     0.00057772     0.00000007
     2.00991654     2.02496696     0.00002555     0.00001438     0.00060000     0.00000007
     2.00991654     1.94927263     0.00002952     0.00001485     0.00062773     0.00000007
     2.00991654     1.87357771     0.00003492     0.00001468     0.00066010     0.00000007
     2.00991654     1.79788268     0.00003914     0.00001479     0.00069443     0.00000008
     2.00991654     1.72218728     0.00004294     0.00001427     0.00072476     0.00000008
     2.00991654     1.64649189     0.00004542     0.00001421     0.00074685     0.00000008
     2.00991654     1.57079637     0.00004700     0.00001396     0.00076053     0.00000008
     2.00991654     1.49510086     0.00004855     0.00001405     0.00076662     0.00000008
     2.00991654     1.41940534     0.00004847     0.00001461     0.00076474     0.00000008
     2.00991654     1.34371006     0.00004810     0.00001506     0.00075320     0.00000008
     2.00991654     1.26801491     0.00004735     0.00001538     0.00073176     0.00000008
     2.00991654     1.19231999     0.00004583     0.00001607     0.00070641     0.00000007
     2.00991654     1.11662555     0.00004463     0.00001646     0.00068467     0.00000007
     2.00991654     1.04093158     0.00004519     0.00001659     0.00066367     0.00000007
     2.00991654     0.96523833     0.00004616     0.00001629     0.00063120     0.00000007
     2.00991654     0.88954592     0.00004766     0.00001603     0.00058212     0.00000006
     2.00991654     0.81385458     0.00005040     0.00001454     0.00052781     0.00000006
     2.00991654     0.73816472     0.00005256     0.00001317     0.00048411     0.00000006
     2.00991654     0.66247696     0.00005075     0.00001248     0.00044958     0.00000005
     2.00991654     0.58679199     0.00004799     0.00001172     0.00040652     0.00000005
     2.00991654     0.51111120     0.00004301     0.00001159     0.00035409     0.00000005
     2.00991654     0.43543667     0.00003755     0.00001165     0.00031830     0.00000004
     2.00991654     0.35977238     0.00003202     0.00001203     0.00029333     0.00000004
     2.00991654     0.28412646     0.00002815     0.00001155     0.00023279     0.00000003
     2.00991654     0.20851851     0.00002656     0.00001092     0.00017213     0.00000003
     2.00991654     0.13301072     0.00002553     0.00000804     0.00017947     0.00000003
     2.00991654     0.05794620     0.00001812     0.00000515     0.00013534     0.00000002
 
     1.94236004     3.08364654     0.00000825     0.00000782     0.00039480     0.00000004
     1.94236004     3.00858188     0.00001187     0.00001782     0.00075546     0.00000007
     1.94236004     2.93307424     0.00001357     0.00001719     0.00087918     0.00000009
     1.94236004     2.85746622     0.00001457     0.00001933     0.00082476     0.00000010
     1.94236004     2.78182030     0.00001544     0.00001739     0.00072606     0.00000010
     1.94236004     2.70615602     0.00001567     0.00001651     0.00068910     0.00000010
     1.94236004     2.63048148     0.00001585     0.00001515     0.00067404     0.00000009
     1.94236004     2.55480075     0.00001623     0.00001474     0.00063348     0.00000008
     1.94236004     2.47911572     0.00001618     0.00001444     0.00059013     0.00000008
     1.94236004     2.40342784     0.00001674     0.00001380     0.00056114     0.00000008
     1.94236004     2.32773805     0.00001701     0.00001369     0.00054474     0.00000007
     1.94236004     2.25204682     0.00001812     0.00001360     0.00053847     0.00000007
     1.94236004     2.17635441     0.00001949     0.00001351     0.00054346     0.00000007
     1.94236004     2.10066104     0.00002176     0.00001375     0.00056086     0.00000006
     1.94236004     2.02496696     0.00002457     0.00001411     0.00058712     0.00000007
     1.94236004     1.94927263     0.00002874     0.00001467     0.00061784     0.00000007
     1.94236004     1.87357771     0.00003418     0.00001462     0.00065148     0.00000007
     1.94236004     1.79788268     0.00003830     0.00001496     0.00068553     0.00000008
     1.94236004     1.72218728     0.00004242     0.00001456     0.00071452     0.00000008
     1.94236004     1.64649189     0.00004468     0.00001443     0.00073486     0.00000008
     1.94236004     1.57079637     0.00004614     0.00001449     0.00074724     0.00000008
     1.94236004     1.49510086     0.00004715     0.00001424     0.00075364     0.00000008
     1.94236004     1.41940534     0.00004680     0.00001490     0.00075456     0.00000008
     1.94236004     1.34371006     0.00004644     0.00001510     0.00074843     0.00000008
     1.94236004     1.26801491     0.00004581     0.00001535     0.00073413     0.00000008
     1.94236004     1.19231999     0.00004484     0.00001597     0.00071578     0.00000007
     1.94236004     1.11662555     0.00004479     0.00001613     0.00069936     0.00000007
     1.94236004     1.04093158     0.00004683     0.00001664     0.00068255     0.00000007
     1.94236004     0.96523833     0.00004843     0.00001672     0.00065492     0.00000007
     1.94236004     0.88954592     0.00004896     0.00001647     0.00061095     0.00000006
     1.94236004     0.81385458     0.00005065     0.00001469     0.00055880     0.00000006
     1.94236004     0.73816472     0.00005023     0.00001328     0.00051223     0.00000006
     1.94236004     0.66247696     0.00004775     0.00001202     0.00047267     0.00000005
     1.94236004     0.58679199     0.00004415     0.00001141     0.00042708     0.00000005
     1.94236004     0.51111120     0.00003922     0.00001105     0.00037490     0.00000005
     1.94236004     0.43543667     0.00003373     0.00001117     0.00033869     0.00000004
     1.94236004     0.35977238     0.00002849     0.00001115     0.00031095     0.00000004
     1.94236004     0.28412646     0.00002523     0.00001081     0.00024494     0.00000003
     1.94236004     0.20851851     0.00002438     0.00001045     0.00018050     0.00000003
     1.94236004     0.13301072     0.00002366     0.00000778     0.00019276     0.00000003
     1.94236004     0.05794620     0.00001689     0.00000522     0.00014865     0.00000002
 
     1.87480330     3.08364654     0.00000764     0.00001032     0.00052120     0.00000004
     1.87480330     3.00858188     0.00001208     0.00002022     0.00094681     0.00000007
     1.87480330     2.93307424     0.00001439     0.00001940     0.00103054     0.00000010
     1.87480330     2.85746622     0.00001560     0.00002133     0.00092086     0.00000011
     1.87480330     2.78182030     0.00001675     0.00001817     0.00081529     0.00000011
     1.87480330     2.70615602     0.00001616     0.00001729     0.00079791     0.00000010
     1.87480330     2.63048148     0.00001614     0.00001534     0.00076016     0.00000010
     1.87480330     2.55480075     0.00001609     0.00001465     0.00067169     0.00000009
     1.87480330     2.47911572     0.00001610     0.00001414     0.00060616     0.00000009
     1.87480330     2.40342784     0.00001647     0.00001332     0.00057370     0.00000008
     1.87480330     2.32773805     0.00001679     0.00001329     0.00054888     0.00000007
     1.87480330     2.25204682     0.00001733     0.00001326     0.00053032     0.00000007
     1.87480330     2.17635441     0.00001871     0.00001320     0.00052889     0.00000006
     1.87480330     2.10066104     0.00002046     0.00001334     0.00054672     0.00000006
     1.87480330     2.02496696     0.00002281     0.00001384     0.00057583     0.00000007
     1.87480330     1.94927263     0.00002645     0.00001427     0.00060889     0.00000007
     1.87480330     1.87357771     0.00003070     0.00001465     0.00064357     0.00000007
     1.87480330     1.79788268     0.00003381     0.00001498     0.00067740     0.00000008
     1.87480330     1.72218728     0.00003729     0.00001508     0.00070542     0.00000008
     1.87480330     1.64649189     0.00003891     0.00001480     0.00072459     0.00000008
     1.87480330     1.57079637     0.00004074     0.00001481     0.00073620     0.00000008
     1.87480330     1.49510086     0.00004244     0.00001408     0.00074310     0.00000008
     1.87480330     1.41940534     0.00004320     0.00001450     0.00074660     0.00000008
     1.87480330     1.34371006     0.00004373     0.00001414     0.00074540     0.00000008
     1.87480330     1.26801491     0.00004393     0.00001439     0.00073785     0.00000008
     1.87480330     1.19231999     0.00004376     0.00001505     0.00072629     0.00000008
     1.87480330     1.11662555     0.00004429     0.00001504     0.00071481     0.00000007
     1.87480330     1.04093158     0.00004567     0.00001549     0.00070143     0.00000007
     1.87480330     0.96523833     0.00004639     0.00001572     0.00067762     0.00000007
     1.87480330     0.88954592     0.00004660     0.00001552     0.00063811     0.00000006
     1.87480330     0.81385458     0.00004738     0.00001429     0.00058847     0.00000006
     1.87480330     0.73816472     0.00004528     0.00001350     0.00054008     0.00000006
     1.87480330     0.66247696     0.00004196     0.00001205     0.00049584     0.00000005
     1.87480330     0.58679199     0.00003805     0.00001128     0.00044683     0.00000005
     1.87480330     0.51111120     0.00003373     0.00001050     0.00039429     0.00000005
     1.87480330     0.43543667     0.00002943     0.00001063     0.00035891     0.00000004
     1.87480330     0.35977238     0.00002532     0.00001027     0.00032996     0.00000004
     1.87480330     0.28412646     0.00002254     0.00000998     0.00025783     0.00000003
     1.87480330     0.20851851     0.00002237     0.00000995     0.00018757     0.00000003
     1.87480330     0.13301072     0.00002175     0.00000733     0.00020559     0.00000003
     1.87480330     0.05794620     0.00001572     0.00000528     0.00016301     0.00000002
 
     1.80724633     3.08364654     0.00000706     0.00001225     0.00066367     0.00000004
     1.80724633     3.00858188     0.00001172     0.00002078     0.00115756     0.00000008
     1.80724633     2.93307424     0.00001520     0.00002121     0.00121791     0.00000011
     1.80724633     2.85746622     0.00001649     0.00002200     0.00106593     0.00000012
     1.80724633     2.78182030     0.00001798     0.00001843     0.00093915     0.00000012
     1.80724633     2.70615602     0.00001668     0.00001759     0.00092951     0.00000011
     1.80724633     2.63048148     0.00001652     0.00001521     0.00086488     0.00000010
     1.80724633     2.55480075     0.00001613     0.00001427     0.00072181     0.00000010
     1.80724633     2.47911572     0.00001624     0.00001354     0.00062624     0.00000009
     1.80724633     2.40342784     0.00001658     0.00001284     0.00058679     0.00000008
     1.80724633     2.32773805     0.00001695     0.00001271     0.00055465     0.00000008
     1.80724633     2.25204682     0.00001726     0.00001259     0.00052584     0.00000007
     1.80724633     2.17635441     0.00001841     0.00001277     0.00051841     0.00000007
     1.80724633     2.10066104     0.00001951     0.00001293     0.00053569     0.00000006
     1.80724633     2.02496696     0.00002090     0.00001368     0.00056652     0.00000007
     1.80724633     1.94927263     0.00002347     0.00001407     0.00060124     0.00000007
     1.80724633     1.87357771     0.00002577     0.00001489     0.00063669     0.00000007
     1.80724633     1.79788268     0.00002777     0.00001510     0.00067032     0.00000007
     1.80724633     1.72218728     0.00003023     0.00001564     0.00069763     0.00000008
     1.80724633     1.64649189     0.00003175     0.00001537     0.00071610     0.00000008
     1.80724633     1.57079637     0.00003393     0.00001537     0.00072735     0.00000008
     1.80724633     1.49510086     0.00003640     0.00001434     0.00073478     0.00000008
     1.80724633     1.41940534     0.00003839     0.00001439     0.00074042     0.00000008
     1.80724633     1.34371006     0.00004015     0.00001368     0.00074343     0.00000008
     1.80724633     1.26801491     0.00004120     0.00001376     0.00074190     0.00000008
     1.80724633     1.19231999     0.00004225     0.00001414     0.00073652     0.00000008
     1.80724633     1.11662555     0.00004302     0.00001425     0.00072947     0.00000007
     1.80724633     1.04093158     0.00004306     0.00001450     0.00071881     0.00000007
     1.80724633     0.96523833     0.00004267     0.00001424     0.00069782     0.00000007
     1.80724633     0.88954592     0.00004173     0.00001354     0.00066193     0.00000006
     1.80724633     0.81385458     0.00004098     0.00001266     0.00061487     0.00000006
     1.80724633     0.73816472     0.00003909     0.00001223     0.00056568     0.00000006
     1.80724633     0.66247696     0.00003571     0.00001124     0.00051754     0.00000005
     1.80724633     0.58679199     0.00003257     0.00001070     0.00046477     0.00000005
     1.80724633     0.51111120     0.00002871     0.00000963     0.00041130     0.00000005
     1.80724633     0.43543667     0.00002517     0.00000978     0.00037754     0.00000004
     1.80724633     0.35977238     0.00002228     0.00000946     0.00034867     0.00000004
     1.80724633     0.28412646     0.00002036     0.00000934     0.00027008     0.00000003
     1.80724633     0.20851851     0.00002064     0.00000962     0.00019305     0.00000003
     1.80724633     0.13301072     0.00002043     0.00000701     0.00021790     0.00000003
     1.80724633     0.05794620     0.00001474     0.00000550     0.00017799     0.00000002
 
     1.73968935     3.08364654     0.00000631     0.00001200     0.00083015     0.00000005
     1.73968935     3.00858188     0.00001091     0.00001942     0.00138776     0.00000009
     1.73968935     2.93307424     0.00001543     0.00002206     0.00142074     0.00000011
     1.73968935     2.85746622     0.00001681     0.00002137     0.00122894     0.00000012
     1.73968935     2.78182030     0.00001841     0.00001803     0.00106983     0.00000013
     1.73968935     2.70615602     0.00001735     0.00001705     0.00105874     0.00000012
     1.73968935     2.63048148     0.00001695     0.00001438     0.00096888     0.00000011
     1.73968935     2.55480075     0.00001665     0.00001352     0.00077464     0.00000011
     1.73968935     2.47911572     0.00001658     0.00001254     0.00064778     0.00000010
     1.73968935     2.40342784     0.00001710     0.00001227     0.00059940     0.00000008
     1.73968935     2.32773805     0.00001748     0.00001193     0.00056094     0.00000008
     1.73968935     2.25204682     0.00001796     0.00001180     0.00052409     0.00000007
     1.73968935     2.17635441     0.00001867     0.00001223     0.00051157     0.00000007
     1.73968935     2.10066104     0.00001957     0.00001231     0.00052774     0.00000006
     1.73968935     2.02496696     0.00002023     0.00001311     0.00055941     0.00000007
     1.73968935     1.94927263     0.00002185     0.00001379     0.00059522     0.00000007
     1.73968935     1.87357771     0.00002262     0.00001480     0.00063120     0.00000007
     1.73968935     1.79788268     0.00002394     0.00001503     0.00066464     0.00000007
     1.73968935     1.72218728     0.00002556     0.00001587     0.00069146     0.00000008
     1.73968935     1.64649189     0.00002760     0.00001546     0.00070955     0.00000008
     1.73968935     1.57079637     0.00003003     0.00001562     0.00072068     0.00000008
     1.73968935     1.49510086     0.00003284     0.00001476     0.00072858     0.00000009
     1.73968935     1.41940534     0.00003502     0.00001461     0.00073586     0.00000009
     1.73968935     1.34371006     0.00003701     0.00001403     0.00074217     0.00000008
     1.73968935     1.26801491     0.00003803     0.00001407     0.00074554     0.00000008
     1.73968935     1.19231999     0.00003971     0.00001393     0.00074531     0.00000008
     1.73968935     1.11662555     0.00004039     0.00001394     0.00074194     0.00000008
     1.73968935     1.04093158     0.00004007     0.00001390     0.00073332     0.00000007
     1.73968935     0.96523833     0.00003982     0.00001328     0.00071423     0.00000007
     1.73968935     0.88954592     0.00003877     0.00001228     0.00068102     0.00000007
     1.73968935     0.81385458     0.00003640     0.00001153     0.00063632     0.00000006
     1.73968935     0.73816472     0.00003408     0.00001103     0.00058707     0.00000006
     1.73968935     0.66247696     0.00003073     0.00001030     0.00053602     0.00000006
     1.73968935     0.58679199     0.00002776     0.00000998     0.00047972     0.00000005
     1.73968935     0.51111120     0.00002452     0.00000918     0.00042507     0.00000005
     1.73968935     0.43543667     0.00002134     0.00000937     0.00039322     0.00000004
     1.73968935     0.35977238     0.00001866     0.00000901     0.00036519     0.00000004
     1.73968935     0.28412646     0.00001784     0.00000904     0.00028052     0.00000004
     1.73968935     0.20851851     0.00001849     0.00000938     0.00019703     0.00000003
     1.73968935     0.13301072     0.00001934     0.00000711     0.00022913     0.00000003
     1.73968935     0.05794620     0.00001371     0.00000563     0.00019240     0.00000002
 
     1.67213213     3.08364654     0.00000572     0.00000897     0.00100172     0.00000006
     1.67213213     3.00858188     0.00000991     0.00001625     0.00161320     0.00000010
     1.67213213     2.93307424     0.00001548     0.00002174     0.00160717     0.00000012
     1.67213213     2.85746622     0.00001668     0.00001928     0.00137133     0.00000013
     1.67213213     2.78182030     0.00001816     0.00001692     0.00117613     0.00000014
     1.67213213     2.70615602     0.00001785     0.00001543     0.00115956     0.00000013
     1.67213213     2.63048148     0.00001747     0.00001329     0.00105119     0.00000012
     1.67213213     2.55480075     0.00001735     0.00001228     0.00081826     0.00000012
     1.67213213     2.47911572     0.00001714     0.00001156     0.00066605     0.00000010
     1.67213213     2.40342784     0.00001776     0.00001157     0.00060956     0.00000009
     1.67213213     2.32773805     0.00001813     0.00001113     0.00056629     0.00000008
     1.67213213     2.25204682     0.00001897     0.00001117     0.00052385     0.00000007
     1.67213213     2.17635441     0.00001934     0.00001150     0.00050760     0.00000007
     1.67213213     2.10066104     0.00002028     0.00001165     0.00052264     0.00000006
     1.67213213     2.02496696     0.00002099     0.00001215     0.00055462     0.00000007
     1.67213213     1.94927263     0.00002236     0.00001310     0.00059108     0.00000007
     1.67213213     1.87357771     0.00002273     0.00001393     0.00062741     0.00000007
     1.67213213     1.79788268     0.00002408     0.00001429     0.00066069     0.00000007
     1.67213213     1.72218728     0.00002526     0.00001536     0.00068719     0.00000008
     1.67213213     1.64649189     0.00002791     0.00001472     0.00070510     0.00000008
     1.67213213     1.57079637     0.00003040     0.00001505     0.00071623     0.00000008
     1.67213213     1.49510086     0.00003329     0.00001418     0.00072446     0.00000009
     1.67213213     1.41940534     0.00003542     0.00001408     0.00073283     0.00000009
     1.67213213     1.34371006     0.00003707     0.00001373     0.00074143     0.00000009
     1.67213213     1.26801491     0.00003755     0.00001387     0.00074826     0.00000008
     1.67213213     1.19231999     0.00003852     0.00001360     0.00075175     0.00000008
     1.67213213     1.11662555     0.00003842     0.00001377     0.00075101     0.00000008
     1.67213213     1.04093158     0.00003792     0.00001350     0.00074375     0.00000008
     1.67213213     0.96523833     0.00003784     0.00001272     0.00072582     0.00000007
     1.67213213     0.88954592     0.00003717     0.00001214     0.00069436     0.00000007
     1.67213213     0.81385458     0.00003446     0.00001156     0.00065144     0.00000006
     1.67213213     0.73816472     0.00003115     0.00001111     0.00060249     0.00000006
     1.67213213     0.66247696     0.00002806     0.00001043     0.00054955     0.00000006
     1.67213213     0.58679199     0.00002468     0.00000986     0.00049050     0.00000005
     1.67213213     0.51111120     0.00002218     0.00000924     0.00043480     0.00000005
     1.67213213     0.43543667     0.00001945     0.00000946     0.00040464     0.00000005
     1.67213213     0.35977238     0.00001693     0.00000905     0.00037760     0.00000004
     1.67213213     0.28412646     0.00001613     0.00000897     0.00028813     0.00000004
     1.67213213     0.20851851     0.00001691     0.00000894     0.00019963     0.00000003
     1.67213213     0.13301072     0.00001845     0.00000720     0.00023802     0.00000003
     1.67213213     0.05794620     0.00001282     0.00000535     0.00020416     0.00000003
 
     1.60457492     3.08364654     0.00000524     0.00000585     0.00111741     0.00000006
     1.60457492     3.00858188     0.00000915     0.00001327     0.00176199     0.00000011
     1.60457492     2.93307424     0.00001566     0.00002090     0.00172431     0.00000013
     1.60457492     2.85746622     0.00001628     0.00001703     0.00145550     0.00000013
     1.60457492     2.78182030     0.00001782     0.00001585     0.00123516     0.00000014
     1.60457492     2.70615602     0.00001793     0.00001368     0.00121407     0.00000013
     1.60457492     2.63048148     0.00001785     0.00001257     0.00109621     0.00000012
     1.60457492     2.55480075     0.00001784     0.00001114     0.00084275     0.00000012
     1.60457492     2.47911572     0.00001767     0.00001104     0.00067651     0.00000010
     1.60457492     2.40342784     0.00001831     0.00001094     0.00061526     0.00000009
     1.60457492     2.32773805     0.00001857     0.00001068     0.00056937     0.00000008
     1.60457492     2.25204682     0.00001977     0.00001073     0.00052403     0.00000007
     1.60457492     2.17635441     0.00001987     0.00001095     0.00050580     0.00000007
     1.60457492     2.10066104     0.00002096     0.00001126     0.00052015     0.00000007
     1.60457492     2.02496696     0.00002213     0.00001136     0.00055220     0.00000007
     1.60457492     1.94927263     0.00002364     0.00001236     0.00058899     0.00000007
     1.60457492     1.87357771     0.00002433     0.00001275     0.00062550     0.00000007
     1.60457492     1.79788268     0.00002622     0.00001305     0.00065868     0.00000008
     1.60457492     1.72218728     0.00002715     0.00001435     0.00068501     0.00000008
     1.60457492     1.64649189     0.00003004     0.00001370     0.00070285     0.00000008
     1.60457492     1.57079637     0.00003210     0.00001468     0.00071401     0.00000009
     1.60457492     1.49510086     0.00003505     0.00001348     0.00072241     0.00000009
     1.60457492     1.41940534     0.00003770     0.00001312     0.00073132     0.00000009
     1.60457492     1.34371006     0.00003904     0.00001268     0.00074108     0.00000009
     1.60457492     1.26801491     0.00003944     0.00001296     0.00074971     0.00000009
     1.60457492     1.19231999     0.00003964     0.00001281     0.00075514     0.00000008
     1.60457492     1.11662555     0.00003873     0.00001344     0.00075579     0.00000008
     1.60457492     1.04093158     0.00003787     0.00001315     0.00074922     0.00000008
     1.60457492     0.96523833     0.00003710     0.00001260     0.00073181     0.00000007
     1.60457492     0.88954592     0.00003584     0.00001243     0.00070121     0.00000007
     1.60457492     0.81385458     0.00003342     0.00001173     0.00065925     0.00000007
     1.60457492     0.73816472     0.00003051     0.00001134     0.00061057     0.00000006
     1.60457492     0.66247696     0.00002876     0.00001091     0.00055670     0.00000006
     1.60457492     0.58679199     0.00002554     0.00001010     0.00049617     0.00000005
     1.60457492     0.51111120     0.00002332     0.00000914     0.00043986     0.00000005
     1.60457492     0.43543667     0.00001983     0.00000907     0.00041068     0.00000005
     1.60457492     0.35977238     0.00001759     0.00000900     0.00038427     0.00000004
     1.60457492     0.28412646     0.00001631     0.00000884     0.00029213     0.00000004
     1.60457492     0.20851851     0.00001696     0.00000852     0.00020090     0.00000003
     1.60457492     0.13301072     0.00001815     0.00000696     0.00024301     0.00000003
     1.60457492     0.05794620     0.00001238     0.00000488     0.00021084     0.00000003
 
     1.53701770     3.08364654     0.00000524     0.00000585     0.00111741     0.00000006
     1.53701770     3.00858188     0.00000915     0.00001327     0.00176200     0.00000011
     1.53701770     2.93307424     0.00001566     0.00002090     0.00172431     0.00000013
     1.53701770     2.85746622     0.00001628     0.00001703     0.00145550     0.00000013
     1.53701770     2.78182030     0.00001782     0.00001585     0.00123516     0.00000014
     1.53701770     2.70615602     0.00001793     0.00001368     0.00121407     0.00000013
     1.53701770     2.63048148     0.00001785     0.00001257     0.00109622     0.00000012
     1.53701770     2.55480075     0.00001784     0.00001114     0.00084275     0.00000012
     1.53701770     2.47911572     0.00001767     0.00001104     0.00067651     0.00000010
     1.53701770     2.40342784     0.00001831     0.00001094     0.00061526     0.00000009
     1.53701770     2.32773805     0.00001857     0.00001068     0.00056937     0.00000008
     1.53701770     2.25204682     0.00001977     0.00001073     0.00052403     0.00000007
     1.53701770     2.17635441     0.00001987     0.00001095     0.00050580     0.00000007
     1.53701770     2.10066104     0.00002096     0.00001126     0.00052015     0.00000007
     1.53701770     2.02496696     0.00002213     0.00001136     0.00055220     0.00000007
     1.53701770     1.94927263     0.00002364     0.00001236     0.00058899     0.00000007
     1.53701770     1.87357771     0.00002433     0.00001275     0.00062550     0.00000007
     1.53701770     1.79788268     0.00002622     0.00001305     0.00065868     0.00000008
     1.53701770     1.72218728     0.00002715     0.00001435     0.00068501     0.00000008
     1.53701770     1.64649189     0.00003004     0.00001370     0.00070285     0.00000008
     1.53701770     1.57079637     0.00003210     0.00001468     0.00071401     0.00000009
     1.53701770     1.49510086     0.00003505     0.00001349     0.00072241     0.00000009
     1.53701770     1.41940534     0.00003769     0.00001312     0.00073132     0.00000009
     1.53701770     1.34371006     0.00003904     0.00001269     0.00074108     0.00000009
     1.53701770     1.26801491     0.00003944     0.00001296     0.00074971     0.00000009
     1.53701770     1.19231999     0.00003964     0.00001281     0.00075514     0.00000008
     1.53701770     1.11662555     0.00003873     0.00001344     0.00075579     0.00000008
     1.53701770     1.04093158     0.00003787     0.00001315     0.00074922     0.00000008
     1.53701770     0.96523833     0.00003710     0.00001260     0.00073181     0.00000007
     1.53701770     0.88954592     0.00003584     0.00001243     0.00070121     0.00000007
     1.53701770     0.81385458     0.00003342     0.00001173     0.00065925     0.00000007
     1.53701770     0.73816472     0.00003051     0.00001134     0.00061057     0.00000006
     1.53701770     0.66247696     0.00002876     0.00001091     0.00055670     0.00000006
     1.53701770     0.58679199     0.00002554     0.00001010     0.00049617     0.00000005
     1.53701770     0.51111120     0.00002332     0.00000914     0.00043986     0.00000005
     1.53701770     0.43543667     0.00001983     0.00000907     0.00041068     0.00000005
     1.53701770     0.35977238     0.00001759     0.00000900     0.00038427     0.00000004
     1.53701770     0.28412646     0.00001631     0.00000884     0.00029213     0.00000004
     1.53701770     0.20851851     0.00001696     0.00000852     0.00020090     0.00000003
     1.53701770     0.13301072     0.00001815     0.00000696     0.00024301     0.00000003
     1.53701770     0.05794620     0.00001238     0.00000488     0.00021084     0.00000003
 
     1.46946049     3.08364654     0.00000572     0.00000897     0.00100172     0.00000006
     1.46946049     3.00858188     0.00000991     0.00001625     0.00161320     0.00000010
     1.46946049     2.93307424     0.00001547     0.00002174     0.00160717     0.00000012
     1.46946049     2.85746622     0.00001669     0.00001928     0.00137134     0.00000013
     1.46946049     2.78182030     0.00001816     0.00001691     0.00117613     0.00000014
     1.46946049     2.70615602     0.00001785     0.00001543     0.00115956     0.00000013
     1.46946049     2.63048148     0.00001747     0.00001329     0.00105119     0.00000012
     1.46946049     2.55480075     0.00001735     0.00001228     0.00081826     0.00000012
     1.46946049     2.47911572     0.00001714     0.00001155     0.00066605     0.00000010
     1.46946049     2.40342784     0.00001776     0.00001157     0.00060956     0.00000009
     1.46946049     2.32773805     0.00001813     0.00001113     0.00056630     0.00000008
     1.46946049     2.25204682     0.00001896     0.00001117     0.00052385     0.00000007
     1.46946049     2.17635441     0.00001934     0.00001150     0.00050760     0.00000007
     1.46946049     2.10066104     0.00002028     0.00001165     0.00052264     0.00000006
     1.46946049     2.02496696     0.00002099     0.00001215     0.00055462     0.00000007
     1.46946049     1.94927263     0.00002236     0.00001310     0.00059108     0.00000007
     1.46946049     1.87357771     0.00002273     0.00001393     0.00062741     0.00000007
     1.46946049     1.79788268     0.00002408     0.00001429     0.00066069     0.00000007
     1.46946049     1.72218728     0.00002526     0.00001536     0.00068719     0.00000008
     1.46946049     1.64649189     0.00002791     0.00001473     0.00070510     0.00000008
     1.46946049     1.57079637     0.00003040     0.00001505     0.00071623     0.00000008
     1.46946049     1.49510086     0.00003329     0.00001418     0.00072446     0.00000009
     1.46946049     1.41940534     0.00003542     0.00001407     0.00073283     0.00000009
     1.46946049     1.34371006     0.00003707     0.00001374     0.00074143     0.00000009
     1.46946049     1.26801491     0.00003755     0.00001387     0.00074826     0.00000008
     1.46946049     1.19231999     0.00003852     0.00001360     0.00075175     0.00000008
     1.46946049     1.11662555     0.00003842     0.00001377     0.00075101     0.00000008
     1.46946049     1.04093158     0.00003791     0.00001351     0.00074375     0.00000008
     1.46946049     0.96523833     0.00003784     0.00001272     0.00072582     0.00000007
     1.46946049     0.88954592     0.00003717     0.00001215     0.00069436     0.00000007
     1.46946049     0.81385458     0.00003446     0.00001156     0.00065144     0.00000006
     1.46946049     0.73816472     0.00003115     0.00001111     0.00060249     0.00000006
     1.46946049     0.66247696     0.00002806     0.00001043     0.00054955     0.00000006
     1.46946049     0.58679199     0.00002468     0.00000986     0.00049050     0.00000005
     1.46946049     0.51111120     0.00002218     0.00000924     0.00043480     0.00000005
     1.46946049     0.43543667     0.00001945     0.00000947     0.00040464     0.00000005
     1.46946049     0.35977238     0.00001693     0.00000905     0.00037760     0.00000004
     1.46946049     0.28412646     0.00001613     0.00000897     0.00028813     0.00000004
     1.46946049     0.20851851     0.00001691     0.00000893     0.00019963     0.00000003
     1.46946049     0.13301072     0.00001845     0.00000720     0.00023802     0.00000003
     1.46946049     0.05794620     0.00001282     0.00000535     0.00020416     0.00000003
 
     1.40190339     3.08364654     0.00000631     0.00001200     0.00083015     0.00000005
     1.40190339     3.00858188     0.00001091     0.00001942     0.00138776     0.00000009
     1.40190339     2.93307424     0.00001543     0.00002206     0.00142074     0.00000011
     1.40190339     2.85746622     0.00001681     0.00002137     0.00122894     0.00000012
     1.40190339     2.78182030     0.00001841     0.00001804     0.00106983     0.00000013
     1.40190339     2.70615602     0.00001735     0.00001705     0.00105874     0.00000012
     1.40190339     2.63048148     0.00001695     0.00001438     0.00096888     0.00000011
     1.40190339     2.55480075     0.00001665     0.00001352     0.00077464     0.00000011
     1.40190339     2.47911572     0.00001658     0.00001254     0.00064778     0.00000010
     1.40190339     2.40342784     0.00001710     0.00001227     0.00059940     0.00000008
     1.40190339     2.32773805     0.00001748     0.00001193     0.00056094     0.00000008
     1.40190339     2.25204682     0.00001796     0.00001180     0.00052409     0.00000007
     1.40190339     2.17635441     0.00001867     0.00001223     0.00051157     0.00000007
     1.40190339     2.10066104     0.00001957     0.00001231     0.00052774     0.00000006
     1.40190339     2.02496696     0.00002023     0.00001311     0.00055941     0.00000007
     1.40190339     1.94927263     0.00002185     0.00001379     0.00059522     0.00000007
     1.40190339     1.87357771     0.00002262     0.00001479     0.00063120     0.00000007
     1.40190339     1.79788268     0.00002395     0.00001502     0.00066464     0.00000007
     1.40190339     1.72218728     0.00002556     0.00001587     0.00069146     0.00000008
     1.40190339     1.64649189     0.00002760     0.00001546     0.00070955     0.00000008
     1.40190339     1.57079637     0.00003003     0.00001562     0.00072068     0.00000008
     1.40190339     1.49510086     0.00003283     0.00001476     0.00072858     0.00000009
     1.40190339     1.41940534     0.00003502     0.00001461     0.00073586     0.00000009
     1.40190339     1.34371006     0.00003701     0.00001403     0.00074217     0.00000008
     1.40190339     1.26801491     0.00003804     0.00001407     0.00074554     0.00000008
     1.40190339     1.19231999     0.00003971     0.00001392     0.00074531     0.00000008
     1.40190339     1.11662555     0.00004039     0.00001394     0.00074194     0.00000008
     1.40190339     1.04093158     0.00004007     0.00001389     0.00073332     0.00000007
     1.40190339     0.96523833     0.00003982     0.00001328     0.00071423     0.00000007
     1.40190339     0.88954592     0.00003877     0.00001228     0.00068102     0.00000007
     1.40190339     0.81385458     0.00003640     0.00001153     0.00063632     0.00000006
     1.40190339     0.73816472     0.00003408     0.00001103     0.00058707     0.00000006
     1.40190339     0.66247696     0.00003073     0.00001030     0.00053602     0.00000006
     1.40190339     0.58679199     0.00002776     0.00000999     0.00047972     0.00000005
     1.40190339     0.51111120     0.00002452     0.00000918     0.00042507     0.00000005
     1.40190339     0.43543667     0.00002134     0.00000937     0.00039322     0.00000004
     1.40190339     0.35977238     0.00001866     0.00000901     0.00036519     0.00000004
     1.40190339     0.28412646     0.00001784     0.00000904     0.00028052     0.00000004
     1.40190339     0.20851851     0.00001849     0.00000938     0.00019703     0.00000003
     1.40190339     0.13301072     0.00001934     0.00000711     0.00022914     0.00000003
     1.40190339     0.05794620     0.00001371     0.00000563     0.00019240     0.00000002
 
     1.33434629     3.08364654     0.00000706     0.00001225     0.00066367     0.00000004
     1.33434629     3.00858188     0.00001172     0.00002078     0.00115756     0.00000008
     1.33434629     2.93307424     0.00001520     0.00002121     0.00121791     0.00000011
     1.33434629     2.85746622     0.00001649     0.00002200     0.00106593     0.00000012
     1.33434629     2.78182030     0.00001797     0.00001843     0.00093915     0.00000012
     1.33434629     2.70615602     0.00001668     0.00001759     0.00092951     0.00000011
     1.33434629     2.63048148     0.00001652     0.00001521     0.00086488     0.00000010
     1.33434629     2.55480075     0.00001613     0.00001428     0.00072181     0.00000010
     1.33434629     2.47911572     0.00001624     0.00001354     0.00062624     0.00000009
     1.33434629     2.40342784     0.00001658     0.00001284     0.00058679     0.00000008
     1.33434629     2.32773805     0.00001695     0.00001271     0.00055465     0.00000008
     1.33434629     2.25204682     0.00001727     0.00001258     0.00052584     0.00000007
     1.33434629     2.17635441     0.00001841     0.00001277     0.00051841     0.00000007
     1.33434629     2.10066104     0.00001951     0.00001293     0.00053569     0.00000006
     1.33434629     2.02496696     0.00002090     0.00001368     0.00056652     0.00000007
     1.33434629     1.94927263     0.00002347     0.00001407     0.00060124     0.00000007
     1.33434629     1.87357771     0.00002577     0.00001489     0.00063669     0.00000007
     1.33434629     1.79788268     0.00002777     0.00001509     0.00067032     0.00000007
     1.33434629     1.72218728     0.00003023     0.00001564     0.00069763     0.00000008
     1.33434629     1.64649189     0.00003175     0.00001537     0.00071610     0.00000008
     1.33434629     1.57079637     0.00003393     0.00001537     0.00072735     0.00000008
     1.33434629     1.49510086     0.00003640     0.00001434     0.00073478     0.00000008
     1.33434629     1.41940534     0.00003838     0.00001439     0.00074042     0.00000008
     1.33434629     1.34371006     0.00004015     0.00001368     0.00074343     0.00000008
     1.33434629     1.26801491     0.00004120     0.00001376     0.00074190     0.00000008
     1.33434629     1.19231999     0.00004225     0.00001414     0.00073652     0.00000008
     1.33434629     1.11662555     0.00004302     0.00001424     0.00072947     0.00000007
     1.33434629     1.04093158     0.00004306     0.00001450     0.00071881     0.00000007
     1.33434629     0.96523833     0.00004266     0.00001425     0.00069782     0.00000007
     1.33434629     0.88954592     0.00004174     0.00001353     0.00066193     0.00000006
     1.33434629     0.81385458     0.00004098     0.00001266     0.00061487     0.00000006
     1.33434629     0.73816472     0.00003909     0.00001223     0.00056568     0.00000006
     1.33434629     0.66247696     0.00003571     0.00001124     0.00051754     0.00000005
     1.33434629     0.58679199     0.00003257     0.00001070     0.00046477     0.00000005
     1.33434629     0.51111120     0.00002871     0.00000963     0.00041130     0.00000005
     1.33434629     0.43543667     0.00002517     0.00000978     0.00037754     0.00000004
     1.33434629     0.35977238     0.00002228     0.00000946     0.00034867     0.00000004
     1.33434629     0.28412646     0.00002036     0.00000934     0.00027008     0.00000003
     1.33434629     0.20851851     0.00002064     0.00000962     0.00019305     0.00000003
     1.33434629     0.13301072     0.00002043     0.00000701     0.00021790     0.00000003
     1.33434629     0.05794620     0.00001474     0.00000550     0.00017799     0.00000002
 
     1.26678932     3.08364654     0.00000764     0.00001032     0.00052119     0.00000004
     1.26678932     3.00858188     0.00001208     0.00002022     0.00094681     0.00000007
     1.26678932     2.93307424     0.00001439     0.00001940     0.00103054     0.00000010
     1.26678932     2.85746622     0.00001560     0.00002134     0.00092086     0.00000011
     1.26678932     2.78182030     0.00001674     0.00001817     0.00081528     0.00000011
     1.26678932     2.70615602     0.00001616     0.00001729     0.00079791     0.00000010
     1.26678932     2.63048148     0.00001614     0.00001534     0.00076016     0.00000010
     1.26678932     2.55480075     0.00001609     0.00001465     0.00067169     0.00000009
     1.26678932     2.47911572     0.00001610     0.00001414     0.00060616     0.00000009
     1.26678932     2.40342784     0.00001646     0.00001332     0.00057370     0.00000008
     1.26678932     2.32773805     0.00001679     0.00001329     0.00054888     0.00000007
     1.26678932     2.25204682     0.00001733     0.00001326     0.00053032     0.00000007
     1.26678932     2.17635441     0.00001872     0.00001319     0.00052889     0.00000006
     1.26678932     2.10066104     0.00002046     0.00001334     0.00054672     0.00000006
     1.26678932     2.02496696     0.00002282     0.00001384     0.00057583     0.00000007
     1.26678932     1.94927263     0.00002645     0.00001427     0.00060889     0.00000007
     1.26678932     1.87357771     0.00003070     0.00001466     0.00064357     0.00000007
     1.26678932     1.79788268     0.00003381     0.00001498     0.00067740     0.00000008
     1.26678932     1.72218728     0.00003729     0.00001507     0.00070542     0.00000008
     1.26678932     1.64649189     0.00003891     0.00001480     0.00072459     0.00000008
     1.26678932     1.57079637     0.00004074     0.00001482     0.00073620     0.00000008
     1.26678932     1.49510086     0.00004244     0.00001408     0.00074310     0.00000008
     1.26678932     1.41940534     0.00004320     0.00001450     0.00074660     0.00000008
     1.26678932     1.34371006     0.00004374     0.00001413     0.00074540     0.00000008
     1.26678932     1.26801491     0.00004393     0.00001439     0.00073785     0.00000008
     1.26678932     1.19231999     0.00004376     0.00001505     0.00072629     0.00000008
     1.26678932     1.11662555     0.00004429     0.00001504     0.00071481     0.00000007
     1.26678932     1.04093158     0.00004567     0.00001549     0.00070143     0.00000007
     1.26678932     0.96523833     0.00004639     0.00001572     0.00067762     0.00000007
     1.26678932     0.88954592     0.00004660     0.00001552     0.00063811     0.00000006
     1.26678932     0.81385458     0.00004738     0.00001429     0.00058847     0.00000006
     1.26678932     0.73816472     0.00004528     0.00001350     0.00054008     0.00000006
     1.26678932     0.66247696     0.00004196     0.00001205     0.00049584     0.00000005
     1.26678932     0.58679199     0.00003805     0.00001128     0.00044683     0.00000005
     1.26678932     0.51111120     0.00003373     0.00001050     0.00039429     0.00000005
     1.26678932     0.43543667     0.00002943     0.00001063     0.00035891     0.00000004
     1.26678932     0.35977238     0.00002532     0.00001027     0.00032996     0.00000004
     1.26678932     0.28412646     0.00002254     0.00000998     0.00025783     0.00000003
     1.26678932     0.20851851     0.00002237     0.00000995     0.00018757     0.00000003
     1.26678932     0.13301072     0.00002175     0.00000733     0.00020559     0.00000003
     1.26678932     0.05794620     0.00001572     0.00000528     0.00016301     0.00000002
 
     1.19923258     3.08364654     0.00000825     0.00000782     0.00039480     0.00000004
     1.19923258     3.00858188     0.00001187     0.00001782     0.00075546     0.00000007
     1.19923258     2.93307424     0.00001357     0.00001719     0.00087917     0.00000009
     1.19923258     2.85746622     0.00001457     0.00001933     0.00082476     0.00000010
     1.19923258     2.78182030     0.00001544     0.00001739     0.00072606     0.00000010
     1.19923258     2.70615602     0.00001567     0.00001650     0.00068910     0.00000010
     1.19923258     2.63048148     0.00001585     0.00001515     0.00067404     0.00000009
     1.19923258     2.55480075     0.00001623     0.00001474     0.00063348     0.00000008
     1.19923258     2.47911572     0.00001618     0.00001444     0.00059013     0.00000008
     1.19923258     2.40342784     0.00001674     0.00001381     0.00056114     0.00000008
     1.19923258     2.32773805     0.00001701     0.00001369     0.00054474     0.00000007
     1.19923258     2.25204682     0.00001812     0.00001360     0.00053847     0.00000007
     1.19923258     2.17635441     0.00001949     0.00001351     0.00054346     0.00000007
     1.19923258     2.10066104     0.00002176     0.00001375     0.00056086     0.00000006
     1.19923258     2.02496696     0.00002457     0.00001411     0.00058712     0.00000007
     1.19923258     1.94927263     0.00002874     0.00001467     0.00061784     0.00000007
     1.19923258     1.87357771     0.00003418     0.00001462     0.00065148     0.00000007
     1.19923258     1.79788268     0.00003830     0.00001496     0.00068553     0.00000008
     1.19923258     1.72218728     0.00004242     0.00001456     0.00071452     0.00000008
     1.19923258     1.64649189     0.00004468     0.00001443     0.00073486     0.00000008
     1.19923258     1.57079637     0.00004614     0.00001449     0.00074724     0.00000008
     1.19923258     1.49510086     0.00004715     0.00001424     0.00075364     0.00000008
     1.19923258     1.41940534     0.00004681     0.00001490     0.00075456     0.00000008
     1.19923258     1.34371006     0.00004644     0.00001510     0.00074843     0.00000008
     1.19923258     1.26801491     0.00004581     0.00001535     0.00073413     0.00000008
     1.19923258     1.19231999     0.00004484     0.00001597     0.00071578     0.00000007
     1.19923258     1.11662555     0.00004479     0.00001613     0.00069936     0.00000007
     1.19923258     1.04093158     0.00004683     0.00001664     0.00068255     0.00000007
     1.19923258     0.96523833     0.00004843     0.00001672     0.00065492     0.00000007
     1.19923258     0.88954592     0.00004896     0.00001648     0.00061095     0.00000006
     1.19923258     0.81385458     0.00005065     0.00001469     0.00055880     0.00000006
     1.19923258     0.73816472     0.00005024     0.00001328     0.00051223     0.00000006
     1.19923258     0.66247696     0.00004775     0.00001202     0.00047267     0.00000005
     1.19923258     0.58679199     0.00004415     0.00001141     0.00042708     0.00000005
     1.19923258     0.51111120     0.00003922     0.00001105     0.00037490     0.00000005
     1.19923258     0.43543667     0.00003373     0.00001117     0.00033869     0.00000004
     1.19923258     0.35977238     0.00002849     0.00001115     0.00031095     0.00000004
     1.19923258     0.28412646     0.00002523     0.00001081     0.00024494     0.00000003
     1.19923258     0.20851851     0.00002438     0.00001045     0.00018050     0.00000003
     1.19923258     0.13301072     0.00002366     0.00000778     0.00019276     0.00000003
     1.19923258     0.05794620     0.00001689     0.00000522     0.00014865     0.00000002
 
     1.13167608     3.08364654     0.00000912     0.00000576     0.00028460     0.00000003
     1.13167608     3.00858188     0.00001124     0.00001450     0.00059511     0.00000006
     1.13167608     2.93307424     0.00001317     0.00001538     0.00077674     0.00000008
     1.13167608     2.85746622     0.00001350     0.00001679     0.00078146     0.00000009
     1.13167608     2.78182030     0.00001449     0.00001633     0.00067639     0.00000010
     1.13167608     2.70615602     0.00001503     0.00001568     0.00061462     0.00000009
     1.13167608     2.63048148     0.00001549     0.00001484     0.00061600     0.00000008
     1.13167608     2.55480075     0.00001604     0.00001458     0.00060914     0.00000008
     1.13167608     2.47911572     0.00001609     0.00001433     0.00057697     0.00000008
     1.13167608     2.40342784     0.00001685     0.00001402     0.00054877     0.00000008
     1.13167608     2.32773805     0.00001732     0.00001368     0.00054266     0.00000007
     1.13167608     2.25204682     0.00001882     0.00001368     0.00055044     0.00000007
     1.13167608     2.17635441     0.00002027     0.00001374     0.00056186     0.00000007
     1.13167608     2.10066104     0.00002247     0.00001410     0.00057772     0.00000007
     1.13167608     2.02496696     0.00002555     0.00001438     0.00060000     0.00000007
     1.13167608     1.94927263     0.00002952     0.00001485     0.00062773     0.00000007
     1.13167608     1.87357771     0.00003492     0.00001469     0.00066010     0.00000007
     1.13167608     1.79788268     0.00003914     0.00001480     0.00069443     0.00000008
     1.13167608     1.72218728     0.00004294     0.00001427     0.00072476     0.00000008
     1.13167608     1.64649189     0.00004542     0.00001421     0.00074685     0.00000008
     1.13167608     1.57079637     0.00004700     0.00001396     0.00076053     0.00000008
     1.13167608     1.49510086     0.00004855     0.00001405     0.00076662     0.00000008
     1.13167608     1.41940534     0.00004847     0.00001461     0.00076474     0.00000008
     1.13167608     1.34371006     0.00004810     0.00001505     0.00075320     0.00000008
     1.13167608     1.26801491     0.00004735     0.00001538     0.00073176     0.00000008
     1.13167608     1.19231999     0.00004583     0.00001607     0.00070641     0.00000007
     1.13167608     1.11662555     0.00004463     0.00001647     0.00068467     0.00000007
     1.13167608     1.04093158     0.00004519     0.00001659     0.00066367     0.00000007
     1.13167608     0.96523833     0.00004616     0.00001629     0.00063120     0.00000007
     1.13167608     0.88954592     0.00004766     0.00001602     0.00058212     0.00000006
     1.13167608     0.81385458     0.00005040     0.00001454     0.00052781     0.00000006
     1.13167608     0.73816472     0.00005256     0.00001317     0.00048411     0.00000006
     1.13167608     0.66247696     0.00005075     0.00001248     0.00044958     0.00000005
     1.13167608     0.58679199     0.00004799     0.00001172     0.00040652     0.00000005
     1.13167608     0.51111120     0.00004301     0.00001159     0.00035409     0.00000005
     1.13167608     0.43543667     0.00003755     0.00001165     0.00031830     0.00000004
     1.13167608     0.35977238     0.00003202     0.00001203     0.00029333     0.00000004
     1.13167608     0.28412646     0.00002815     0.00001155     0.00023279     0.00000003
     1.13167608     0.20851851     0.00002656     0.00001092     0.00017212     0.00000003
     1.13167608     0.13301072     0.00002553     0.00000804     0.00017947     0.00000003
     1.13167608     0.05794620     0.00001812     0.00000515     0.00013534     0.00000002
 
     1.06411994     3.08364654     0.00000956     0.00000475     0.00020397     0.00000003
     1.06411994     3.00858188     0.00001057     0.00001161     0.00048237     0.00000006
     1.06411994     2.93307424     0.00001307     0.00001399     0.00071091     0.00000008
     1.06411994     2.85746622     0.00001243     0.00001468     0.00075451     0.00000008
     1.06411994     2.78182030     0.00001397     0.00001512     0.00064205     0.00000009
     1.06411994     2.70615602     0.00001422     0.00001492     0.00056853     0.00000009
     1.06411994     2.63048148     0.00001480     0.00001411     0.00058262     0.00000008
     1.06411994     2.55480075     0.00001531     0.00001395     0.00059251     0.00000008
     1.06411994     2.47911572     0.00001555     0.00001337     0.00056217     0.00000008
     1.06411994     2.40342784     0.00001649     0.00001372     0.00053541     0.00000007
     1.06411994     2.32773805     0.00001730     0.00001332     0.00054245     0.00000007
     1.06411994     2.25204682     0.00001893     0.00001359     0.00056538     0.00000007
     1.06411994     2.17635441     0.00002073     0.00001361     0.00058276     0.00000007
     1.06411994     2.10066104     0.00002274     0.00001390     0.00059616     0.00000006
     1.06411994     2.02496696     0.00002576     0.00001425     0.00061378     0.00000007
     1.06411994     1.94927263     0.00002911     0.00001440     0.00063821     0.00000007
     1.06411994     1.87357771     0.00003346     0.00001435     0.00066924     0.00000007
     1.06411994     1.79788268     0.00003697     0.00001409     0.00070397     0.00000008
     1.06411994     1.72218728     0.00004013     0.00001381     0.00073605     0.00000008
     1.06411994     1.64649189     0.00004260     0.00001363     0.00076053     0.00000008
     1.06411994     1.57079637     0.00004476     0.00001296     0.00077616     0.00000009
     1.06411994     1.49510086     0.00004719     0.00001312     0.00078237     0.00000008
     1.06411994     1.41940534     0.00004798     0.00001333     0.00077776     0.00000008
     1.06411994     1.34371006     0.00004822     0.00001381     0.00076067     0.00000008
     1.06411994     1.26801491     0.00004764     0.00001406     0.00073207     0.00000008
     1.06411994     1.19231999     0.00004617     0.00001467     0.00069975     0.00000007
     1.06411994     1.11662555     0.00004446     0.00001495     0.00067242     0.00000007
     1.06411994     1.04093158     0.00004383     0.00001495     0.00064637     0.00000007
     1.06411994     0.96523833     0.00004400     0.00001488     0.00060805     0.00000006
     1.06411994     0.88954592     0.00004621     0.00001517     0.00055346     0.00000006
     1.06411994     0.81385458     0.00004865     0.00001485     0.00049754     0.00000006
     1.06411994     0.73816472     0.00005236     0.00001377     0.00045743     0.00000005
     1.06411994     0.66247696     0.00005238     0.00001315     0.00042760     0.00000005
     1.06411994     0.58679199     0.00005081     0.00001224     0.00038573     0.00000005
     1.06411994     0.51111120     0.00004662     0.00001238     0.00033277     0.00000004
     1.06411994     0.43543667     0.00004124     0.00001250     0.00029911     0.00000004
     1.06411994     0.35977238     0.00003571     0.00001308     0.00027853     0.00000004
     1.06411994     0.28412646     0.00003118     0.00001222     0.00022277     0.00000003
     1.06411994     0.20851851     0.00002847     0.00001146     0.00016333     0.00000003
     1.06411994     0.13301072     0.00002703     0.00000835     0.00016580     0.00000003
     1.06411994     0.05794620     0.00001929     0.00000500     0.00012312     0.00000002
 
     0.99656409     3.08364654     0.00000961     0.00000430     0.00015973     0.00000003
     0.99656409     3.00858188     0.00001011     0.00000974     0.00041246     0.00000006
     0.99656409     2.93307424     0.00001275     0.00001284     0.00064331     0.00000007
     0.99656409     2.85746622     0.00001179     0.00001310     0.00069288     0.00000008
     0.99656409     2.78182030     0.00001343     0.00001385     0.00059379     0.00000008
     0.99656409     2.70615602     0.00001331     0.00001384     0.00053886     0.00000008
     0.99656409     2.63048148     0.00001387     0.00001318     0.00056297     0.00000008
     0.99656409     2.55480075     0.00001414     0.00001308     0.00057340     0.00000008
     0.99656409     2.47911572     0.00001475     0.00001265     0.00054086     0.00000007
     0.99656409     2.40342784     0.00001590     0.00001315     0.00052022     0.00000007
     0.99656409     2.32773805     0.00001691     0.00001284     0.00054354     0.00000007
     0.99656409     2.25204682     0.00001887     0.00001309     0.00058147     0.00000007
     0.99656409     2.17635441     0.00002059     0.00001313     0.00060383     0.00000007
     0.99656409     2.10066104     0.00002258     0.00001326     0.00061434     0.00000006
     0.99656409     2.02496696     0.00002506     0.00001360     0.00062740     0.00000006
     0.99656409     1.94927263     0.00002776     0.00001345     0.00064883     0.00000007
     0.99656409     1.87357771     0.00003069     0.00001362     0.00067873     0.00000007
     0.99656409     1.79788268     0.00003371     0.00001311     0.00071403     0.00000008
     0.99656409     1.72218728     0.00003668     0.00001307     0.00074824     0.00000008
     0.99656409     1.64649189     0.00003919     0.00001289     0.00077578     0.00000008
     0.99656409     1.57079637     0.00004132     0.00001203     0.00079411     0.00000008
     0.99656409     1.49510086     0.00004362     0.00001202     0.00080113     0.00000008
     0.99656409     1.41940534     0.00004475     0.00001190     0.00079429     0.00000008
     0.99656409     1.34371006     0.00004527     0.00001231     0.00077194     0.00000008
     0.99656409     1.26801491     0.00004540     0.00001234     0.00073648     0.00000008
     0.99656409     1.19231999     0.00004539     0.00001298     0.00069747     0.00000007
     0.99656409     1.11662555     0.00004455     0.00001330     0.00066426     0.00000007
     0.99656409     1.04093158     0.00004423     0.00001386     0.00063225     0.00000007
     0.99656409     0.96523833     0.00004444     0.00001440     0.00058718     0.00000006
     0.99656409     0.88954592     0.00004583     0.00001499     0.00052693     0.00000006
     0.99656409     0.81385458     0.00004774     0.00001514     0.00046995     0.00000006
     0.99656409     0.73816472     0.00005210     0.00001386     0.00043347     0.00000005
     0.99656409     0.66247696     0.00005519     0.00001300     0.00040707     0.00000005
     0.99656409     0.58679199     0.00005475     0.00001268     0.00036486     0.00000005
     0.99656409     0.51111120     0.00005117     0.00001317     0.00031173     0.00000004
     0.99656409     0.43543667     0.00004510     0.00001353     0.00028225     0.00000004
     0.99656409     0.35977238     0.00003880     0.00001415     0.00026730     0.00000004
     0.99656409     0.28412646     0.00003375     0.00001301     0.00021545     0.00000004
     0.99656409     0.20851851     0.00003052     0.00001238     0.00015514     0.00000003
     0.99656409     0.13301072     0.00002892     0.00000909     0.00015285     0.00000003
     0.99656409     0.05794620     0.00002048     0.00000508     0.00011256     0.00000003
 
     0.92900878     3.08364654     0.00000937     0.00000424     0.00014112     0.00000003
     0.92900878     3.00858188     0.00001005     0.00000860     0.00035899     0.00000006
     0.92900878     2.93307424     0.00001226     0.00001169     0.00054264     0.00000007
     0.92900878     2.85746622     0.00001145     0.00001205     0.00057973     0.00000007
     0.92900878     2.78182030     0.00001260     0.00001239     0.00052967     0.00000007
     0.92900878     2.70615602     0.00001245     0.00001230     0.00052139     0.00000008
     0.92900878     2.63048148     0.00001298     0.00001210     0.00054660     0.00000008
     0.92900878     2.55480075     0.00001322     0.00001198     0.00054404     0.00000007
     0.92900878     2.47911572     0.00001414     0.00001206     0.00051127     0.00000007
     0.92900878     2.40342784     0.00001536     0.00001235     0.00050364     0.00000007
     0.92900878     2.32773805     0.00001641     0.00001238     0.00054505     0.00000007
     0.92900878     2.25204682     0.00001844     0.00001232     0.00059607     0.00000007
     0.92900878     2.17635441     0.00001970     0.00001241     0.00062199     0.00000007
     0.92900878     2.10066104     0.00002142     0.00001240     0.00062987     0.00000006
     0.92900878     2.02496696     0.00002342     0.00001275     0.00063945     0.00000006
     0.92900878     1.94927263     0.00002546     0.00001250     0.00065887     0.00000007
     0.92900878     1.87357771     0.00002772     0.00001292     0.00068816     0.00000007
     0.92900878     1.79788268     0.00003036     0.00001252     0.00072422     0.00000007
     0.92900878     1.72218728     0.00003312     0.00001255     0.00076087     0.00000008
     0.92900878     1.64649189     0.00003516     0.00001243     0.00079209     0.00000008
     0.92900878     1.57079637     0.00003677     0.00001157     0.00081396     0.00000008
     0.92900878     1.49510086     0.00003821     0.00001139     0.00082276     0.00000008
     0.92900878     1.41940534     0.00003966     0.00001106     0.00081465     0.00000008
     0.92900878     1.34371006     0.00004088     0.00001136     0.00078788     0.00000008
     0.92900878     1.26801491     0.00004209     0.00001152     0.00074623     0.00000008
     0.92900878     1.19231999     0.00004347     0.00001249     0.00070095     0.00000007
     0.92900878     1.11662555     0.00004434     0.00001309     0.00066162     0.00000007
     0.92900878     1.04093158     0.00004463     0.00001399     0.00062277     0.00000007
     0.92900878     0.96523833     0.00004505     0.00001465     0.00057022     0.00000006
     0.92900878     0.88954592     0.00004542     0.00001473     0.00050446     0.00000006
     0.92900878     0.81385458     0.00004797     0.00001460     0.00044673     0.00000005
     0.92900878     0.73816472     0.00005145     0.00001342     0.00041298     0.00000005
     0.92900878     0.66247696     0.00005657     0.00001276     0.00038784     0.00000005
     0.92900878     0.58679199     0.00005767     0.00001323     0.00034389     0.00000005
     0.92900878     0.51111120     0.00005559     0.00001393     0.00029160     0.00000004
     0.92900878     0.43543667     0.00004919     0.00001455     0.00026815     0.00000004
     0.92900878     0.35977238     0.00004220     0.00001533     0.00025888     0.00000004
     0.92900878     0.28412646     0.00003639     0.00001416     0.00020941     0.00000004
     0.92900878     0.20851851     0.00003257     0.00001369     0.00014787     0.00000003
     0.92900878     0.13301072     0.00003171     0.00001031     0.00014281     0.00000003
     0.92900878     0.05794620     0.00002263     0.00000542     0.00010507     0.00000003
 
     0.86145401     3.08364654     0.00000910     0.00000450     0.00012938     0.00000003
     0.86145401     3.00858188     0.00000972     0.00000784     0.00029904     0.00000006
     0.86145401     2.93307424     0.00001209     0.00001077     0.00041375     0.00000006
     0.86145401     2.85746622     0.00001093     0.00001127     0.00044746     0.00000006
     0.86145401     2.78182030     0.00001195     0.00001080     0.00047473     0.00000007
     0.86145401     2.70615602     0.00001156     0.00001092     0.00051720     0.00000008
     0.86145401     2.63048148     0.00001247     0.00001085     0.00052615     0.00000008
     0.86145401     2.55480075     0.00001280     0.00001102     0.00050287     0.00000007
     0.86145401     2.47911572     0.00001372     0.00001139     0.00047613     0.00000006
     0.86145401     2.40342784     0.00001472     0.00001164     0.00048707     0.00000007
     0.86145401     2.32773805     0.00001582     0.00001194     0.00054546     0.00000007
     0.86145401     2.25204682     0.00001712     0.00001165     0.00060603     0.00000007
     0.86145401     2.17635441     0.00001824     0.00001170     0.00063402     0.00000007
     0.86145401     2.10066104     0.00001949     0.00001169     0.00064026     0.00000006
     0.86145401     2.02496696     0.00002138     0.00001208     0.00064826     0.00000006
     0.86145401     1.94927263     0.00002281     0.00001184     0.00066723     0.00000006
     0.86145401     1.87357771     0.00002496     0.00001250     0.00069662     0.00000007
     0.86145401     1.79788268     0.00002696     0.00001235     0.00073357     0.00000007
     0.86145401     1.72218728     0.00002897     0.00001233     0.00077284     0.00000008
     0.86145401     1.64649189     0.00003050     0.00001222     0.00080826     0.00000008
     0.86145401     1.57079637     0.00003183     0.00001147     0.00083454     0.00000008
     0.86145401     1.49510086     0.00003306     0.00001128     0.00084633     0.00000008
     0.86145401     1.41940534     0.00003474     0.00001091     0.00083840     0.00000008
     0.86145401     1.34371006     0.00003607     0.00001120     0.00080859     0.00000008
     0.86145401     1.26801491     0.00003779     0.00001165     0.00076188     0.00000008
     0.86145401     1.19231999     0.00003991     0.00001272     0.00071095     0.00000007
     0.86145401     1.11662555     0.00004190     0.00001336     0.00066538     0.00000007
     0.86145401     1.04093158     0.00004290     0.00001390     0.00061902     0.00000007
     0.86145401     0.96523833     0.00004401     0.00001423     0.00055865     0.00000006
     0.86145401     0.88954592     0.00004501     0.00001395     0.00048771     0.00000006
     0.86145401     0.81385458     0.00004734     0.00001380     0.00042911     0.00000005
     0.86145401     0.73816472     0.00004981     0.00001332     0.00039630     0.00000005
     0.86145401     0.66247696     0.00005485     0.00001303     0.00036982     0.00000005
     0.86145401     0.58679199     0.00005812     0.00001383     0.00032335     0.00000005
     0.86145401     0.51111120     0.00005840     0.00001474     0.00027324     0.00000004
     0.86145401     0.43543667     0.00005435     0.00001565     0.00025629     0.00000004
     0.86145401     0.35977238     0.00004726     0.00001665     0.00025078     0.00000004
     0.86145401     0.28412646     0.00004012     0.00001554     0.00020179     0.00000004
     0.86145401     0.20851851     0.00003553     0.00001511     0.00014108     0.00000003
     0.86145401     0.13301072     0.00003532     0.00001210     0.00013705     0.00000003
     0.86145401     0.05794620     0.00002582     0.00000599     0.00010100     0.00000003
 
     0.79390013     3.08364654     0.00000902     0.00000479     0.00011255     0.00000003
     0.79390013     3.00858188     0.00000872     0.00000705     0.00023009     0.00000006
     0.79390013     2.93307424     0.00001252     0.00001063     0.00028873     0.00000006
     0.79390013     2.85746622     0.00001000     0.00001048     0.00034159     0.00000006
     0.79390013     2.78182030     0.00001188     0.00000975     0.00044671     0.00000007
     0.79390013     2.70615602     0.00001075     0.00000999     0.00051749     0.00000007
     0.79390013     2.63048148     0.00001232     0.00001008     0.00049479     0.00000007
     0.79390013     2.55480075     0.00001249     0.00001043     0.00045366     0.00000007
     0.79390013     2.47911572     0.00001340     0.00001081     0.00044071     0.00000006
     0.79390013     2.40342784     0.00001396     0.00001122     0.00047126     0.00000007
     0.79390013     2.32773805     0.00001489     0.00001164     0.00054210     0.00000007
     0.79390013     2.25204682     0.00001568     0.00001143     0.00060788     0.00000007
     0.79390013     2.17635441     0.00001693     0.00001137     0.00063696     0.00000007
     0.79390013     2.10066104     0.00001793     0.00001151     0.00064331     0.00000006
     0.79390013     2.02496696     0.00001959     0.00001184     0.00065216     0.00000006
     0.79390013     1.94927263     0.00002089     0.00001162     0.00067237     0.00000006
     0.79390013     1.87357771     0.00002256     0.00001216     0.00070253     0.00000007
     0.79390013     1.79788268     0.00002405     0.00001221     0.00074038     0.00000007
     0.79390013     1.72218728     0.00002518     0.00001207     0.00078227     0.00000007
     0.79390013     1.64649189     0.00002631     0.00001191     0.00082227     0.00000008
     0.79390013     1.57079637     0.00002763     0.00001139     0.00085379     0.00000008
     0.79390013     1.49510086     0.00002861     0.00001141     0.00086988     0.00000008
     0.79390013     1.41940534     0.00002994     0.00001108     0.00086392     0.00000008
     0.79390013     1.34371006     0.00003105     0.00001148     0.00083302     0.00000008
     0.79390013     1.26801491     0.00003282     0.00001175     0.00078283     0.00000007
     0.79390013     1.19231999     0.00003502     0.00001233     0.00072715     0.00000007
     0.79390013     1.11662555     0.00003766     0.00001273     0.00067552     0.00000007
     0.79390013     1.04093158     0.00003977     0.00001286     0.00062150     0.00000006
     0.79390013     0.96523833     0.00004207     0.00001310     0.00055350     0.00000006
     0.79390013     0.88954592     0.00004414     0.00001316     0.00047778     0.00000006
     0.79390013     0.81385458     0.00004552     0.00001327     0.00041778     0.00000005
     0.79390013     0.73816472     0.00004761     0.00001339     0.00038370     0.00000005
     0.79390013     0.66247696     0.00005163     0.00001331     0.00035364     0.00000005
     0.79390013     0.58679199     0.00005628     0.00001428     0.00030456     0.00000005
     0.79390013     0.51111120     0.00005961     0.00001560     0.00025750     0.00000004
     0.79390013     0.43543667     0.00005885     0.00001675     0.00024571     0.00000004
     0.79390013     0.35977238     0.00005362     0.00001790     0.00024077     0.00000004
     0.79390013     0.28412646     0.00004632     0.00001713     0.00019104     0.00000004
     0.79390013     0.20851851     0.00004022     0.00001691     0.00013447     0.00000003
     0.79390013     0.13301072     0.00003948     0.00001475     0.00013412     0.00000004
     0.79390013     0.05794620     0.00003031     0.00000686     0.00009814     0.00000003
 
     0.72634721     3.08364654     0.00000888     0.00000466     0.00009011     0.00000003
     0.72634721     3.00858188     0.00000774     0.00000621     0.00016457     0.00000005
     0.72634721     2.93307424     0.00001310     0.00001079     0.00019586     0.00000006
     0.72634721     2.85746622     0.00000920     0.00000924     0.00027934     0.00000006
     0.72634721     2.78182030     0.00001194     0.00000917     0.00043230     0.00000007
     0.72634721     2.70615602     0.00001035     0.00000955     0.00049976     0.00000007
     0.72634721     2.63048148     0.00001216     0.00000977     0.00044625     0.00000007
     0.72634721     2.55480075     0.00001217     0.00001005     0.00040232     0.00000006
     0.72634721     2.47911572     0.00001294     0.00001061     0.00040911     0.00000006
     0.72634721     2.40342784     0.00001311     0.00001115     0.00045478     0.00000006
     0.72634721     2.32773805     0.00001388     0.00001164     0.00053118     0.00000007
     0.72634721     2.25204682     0.00001465     0.00001161     0.00059834     0.00000007
     0.72634721     2.17635441     0.00001578     0.00001155     0.00062857     0.00000007
     0.72634721     2.10066104     0.00001667     0.00001189     0.00063735     0.00000006
     0.72634721     2.02496696     0.00001806     0.00001195     0.00064950     0.00000006
     0.72634721     1.94927263     0.00001945     0.00001181     0.00067238     0.00000006
     0.72634721     1.87357771     0.00002067     0.00001190     0.00070366     0.00000007
     0.72634721     1.79788268     0.00002197     0.00001192     0.00074225     0.00000007
     0.72634721     1.72218728     0.00002257     0.00001171     0.00078657     0.00000007
     0.72634721     1.64649189     0.00002312     0.00001135     0.00083127     0.00000007
     0.72634721     1.57079637     0.00002393     0.00001111     0.00086864     0.00000008
     0.72634721     1.49510086     0.00002459     0.00001116     0.00089028     0.00000008
     0.72634721     1.41940534     0.00002566     0.00001089     0.00088823     0.00000008
     0.72634721     1.34371006     0.00002677     0.00001124     0.00085857     0.00000008
     0.72634721     1.26801491     0.00002857     0.00001110     0.00080694     0.00000007
     0.72634721     1.19231999     0.00003082     0.00001109     0.00074782     0.00000007
     0.72634721     1.11662555     0.00003385     0.00001141     0.00069089     0.00000007
     0.72634721     1.04093158     0.00003680     0.00001152     0.00062993     0.00000006
     0.72634721     0.96523833     0.00003982     0.00001207     0.00055521     0.00000006
     0.72634721     0.88954592     0.00004225     0.00001245     0.00047528     0.00000006
     0.72634721     0.81385458     0.00004421     0.00001261     0.00041302     0.00000005
     0.72634721     0.73816472     0.00004671     0.00001303     0.00037563     0.00000005
     0.72634721     0.66247696     0.00004966     0.00001330     0.00034040     0.00000005
     0.72634721     0.58679199     0.00005427     0.00001469     0.00028892     0.00000005
     0.72634721     0.51111120     0.00005907     0.00001652     0.00024505     0.00000004
     0.72634721     0.43543667     0.00006098     0.00001819     0.00023655     0.00000004
     0.72634721     0.35977238     0.00005970     0.00001954     0.00022972     0.00000005
     0.72634721     0.28412646     0.00005341     0.00001932     0.00017840     0.00000004
     0.72634721     0.20851851     0.00004713     0.00001930     0.00012819     0.00000003
     0.72634721     0.13301072     0.00004522     0.00001835     0.00013139     0.00000004
     0.72634721     0.05794620     0.00003658     0.00000824     0.00009377     0.00000003
 
     0.65879565     3.08364654     0.00000810     0.00000415     0.00006763     0.00000003
     0.65879565     3.00858188     0.00000780     0.00000595     0.00011466     0.00000005
     0.65879565     2.93307424     0.00001298     0.00001066     0.00014141     0.00000005
     0.65879565     2.85746622     0.00000904     0.00000801     0.00024530     0.00000006
     0.65879565     2.78182030     0.00001121     0.00000892     0.00040187     0.00000006
     0.65879565     2.70615602     0.00001044     0.00000933     0.00044497     0.00000006
     0.65879565     2.63048148     0.00001144     0.00000956     0.00038035     0.00000006
     0.65879565     2.55480075     0.00001191     0.00000991     0.00035419     0.00000006
     0.65879565     2.47911572     0.00001204     0.00001062     0.00038171     0.00000005
     0.65879565     2.40342784     0.00001235     0.00001112     0.00043400     0.00000006
     0.65879565     2.32773805     0.00001296     0.00001176     0.00050890     0.00000007
     0.65879565     2.25204682     0.00001376     0.00001190     0.00057505     0.00000008
     0.65879565     2.17635441     0.00001480     0.00001189     0.00060761     0.00000007
     0.65879565     2.10066104     0.00001556     0.00001225     0.00062135     0.00000006
     0.65879565     2.02496696     0.00001686     0.00001207     0.00063880     0.00000006
     0.65879565     1.94927263     0.00001800     0.00001202     0.00066506     0.00000006
     0.65879565     1.87357771     0.00001908     0.00001172     0.00069737     0.00000007
     0.65879565     1.79788268     0.00001999     0.00001151     0.00073635     0.00000007
     0.65879565     1.72218728     0.00002034     0.00001138     0.00078269     0.00000007
     0.65879565     1.64649189     0.00002052     0.00001080     0.00083185     0.00000007
     0.65879565     1.57079637     0.00002079     0.00001064     0.00087527     0.00000008
     0.65879565     1.49510086     0.00002139     0.00001042     0.00090335     0.00000008
     0.65879565     1.41940534     0.00002218     0.00001014     0.00090699     0.00000008
     0.65879565     1.34371006     0.00002355     0.00001021     0.00088100     0.00000008
     0.65879565     1.26801491     0.00002512     0.00000984     0.00083035     0.00000008
     0.65879565     1.19231999     0.00002782     0.00000972     0.00076966     0.00000007
     0.65879565     1.11662555     0.00003033     0.00001021     0.00070899     0.00000007
     0.65879565     1.04093158     0.00003378     0.00001048     0.00064296     0.00000006
     0.65879565     0.96523833     0.00003695     0.00001124     0.00056360     0.00000006
     0.65879565     0.88954592     0.00004012     0.00001158     0.00048058     0.00000006
     0.65879565     0.81385458     0.00004364     0.00001192     0.00041552     0.00000005
     0.65879565     0.73816472     0.00004627     0.00001256     0.00037306     0.00000005
     0.65879565     0.66247696     0.00004898     0.00001335     0.00033148     0.00000005
     0.65879565     0.58679199     0.00005264     0.00001536     0.00027815     0.00000005
     0.65879565     0.51111120     0.00005739     0.00001769     0.00023736     0.00000005
     0.65879565     0.43543667     0.00006172     0.00002014     0.00023076     0.00000005
     0.65879565     0.35977238     0.00006482     0.00002215     0.00022056     0.00000005
     0.65879565     0.28412646     0.00006075     0.00002244     0.00016615     0.00000004
     0.65879565     0.20851851     0.00005620     0.00002251     0.00012288     0.00000004
     0.65879565     0.13301072     0.00005365     0.00002266     0.00012820     0.00000004
     0.65879565     0.05794620     0.00004427     0.00001046     0.00008749     0.00000003
 
     0.59124595     3.08364654     0.00000679     0.00000357     0.00004992     0.00000003
     0.59124595     3.00858188     0.00000926     0.00000687     0.00008355     0.00000005
     0.59124595     2.93307424     0.00001184     0.00000988     0.00011413     0.00000006
     0.59124595     2.85746622     0.00000960     0.00000782     0.00021600     0.00000006
     0.59124595     2.78182030     0.00001005     0.00000885     0.00034047     0.00000006
     0.59124595     2.70615602     0.00001076     0.00000901     0.00035638     0.00000006
     0.59124595     2.63048148     0.00001042     0.00000937     0.00030669     0.00000006
     0.59124595     2.55480075     0.00001155     0.00000985     0.00031248     0.00000005
     0.59124595     2.47911572     0.00001120     0.00001051     0.00035516     0.00000005
     0.59124595     2.40342784     0.00001190     0.00001096     0.00040474     0.00000005
     0.59124595     2.32773805     0.00001248     0.00001163     0.00047300     0.00000007
     0.59124595     2.25204682     0.00001319     0.00001198     0.00053741     0.00000008
     0.59124595     2.17635441     0.00001426     0.00001197     0.00057403     0.00000008
     0.59124595     2.10066104     0.00001493     0.00001229     0.00059481     0.00000007
     0.59124595     2.02496696     0.00001608     0.00001217     0.00061863     0.00000006
     0.59124595     1.94927263     0.00001676     0.00001202     0.00064818     0.00000006
     0.59124595     1.87357771     0.00001751     0.00001161     0.00068093     0.00000007
     0.59124595     1.79788268     0.00001794     0.00001114     0.00071977     0.00000007
     0.59124595     1.72218728     0.00001808     0.00001102     0.00076751     0.00000007
     0.59124595     1.64649189     0.00001829     0.00001037     0.00082040     0.00000008
     0.59124595     1.57079637     0.00001845     0.00001009     0.00086943     0.00000008
     0.59124595     1.49510086     0.00001891     0.00000956     0.00090423     0.00000008
     0.59124595     1.41940534     0.00001993     0.00000917     0.00091479     0.00000008
     0.59124595     1.34371006     0.00002133     0.00000902     0.00089464     0.00000008
     0.59124595     1.26801491     0.00002294     0.00000881     0.00084755     0.00000008
     0.59124595     1.19231999     0.00002553     0.00000876     0.00078772     0.00000007
     0.59124595     1.11662555     0.00002747     0.00000928     0.00072583     0.00000007
     0.59124595     1.04093158     0.00003044     0.00000961     0.00065789     0.00000007
     0.59124595     0.96523833     0.00003385     0.00001027     0.00057727     0.00000006
     0.59124595     0.88954592     0.00003793     0.00001067     0.00049346     0.00000006
     0.59124595     0.81385458     0.00004173     0.00001146     0.00042600     0.00000005
     0.59124595     0.73816472     0.00004558     0.00001246     0.00037727     0.00000005
     0.59124595     0.66247696     0.00004868     0.00001372     0.00032882     0.00000005
     0.59124595     0.58679199     0.00005200     0.00001617     0.00027565     0.00000005
     0.59124595     0.51111120     0.00005670     0.00001902     0.00023786     0.00000005
     0.59124595     0.43543667     0.00006294     0.00002209     0.00023083     0.00000005
     0.59124595     0.35977238     0.00006988     0.00002536     0.00021423     0.00000005
     0.59124595     0.28412646     0.00006881     0.00002674     0.00015589     0.00000005
     0.59124595     0.20851851     0.00006762     0.00002716     0.00011999     0.00000004
     0.59124595     0.13301072     0.00006538     0.00002790     0.00012509     0.00000004
     0.59124595     0.05794620     0.00005135     0.00001416     0.00007997     0.00000003
 
     0.52369881     3.08364654     0.00000560     0.00000316     0.00003824     0.00000003
     0.52369881     3.00858188     0.00001119     0.00000890     0.00006670     0.00000005
     0.52369881     2.93307424     0.00000994     0.00000869     0.00009895     0.00000006
     0.52369881     2.85746622     0.00001053     0.00000857     0.00018013     0.00000006
     0.52369881     2.78182030     0.00000900     0.00000878     0.00025877     0.00000006
     0.52369881     2.70615602     0.00001088     0.00000868     0.00025792     0.00000005
     0.52369881     2.63048148     0.00000976     0.00000924     0.00023970     0.00000005
     0.52369881     2.55480075     0.00001106     0.00000965     0.00027710     0.00000005
     0.52369881     2.47911572     0.00001096     0.00001030     0.00032454     0.00000005
     0.52369881     2.40342784     0.00001149     0.00001085     0.00036447     0.00000005
     0.52369881     2.32773805     0.00001218     0.00001135     0.00042397     0.00000006
     0.52369881     2.25204682     0.00001290     0.00001182     0.00048697     0.00000008
     0.52369881     2.17635441     0.00001375     0.00001190     0.00052894     0.00000008
     0.52369881     2.10066104     0.00001442     0.00001220     0.00055768     0.00000008
     0.52369881     2.02496696     0.00001529     0.00001224     0.00058769     0.00000007
     0.52369881     1.94927263     0.00001570     0.00001204     0.00061961     0.00000007
     0.52369881     1.87357771     0.00001598     0.00001160     0.00065194     0.00000007
     0.52369881     1.79788268     0.00001630     0.00001100     0.00068996     0.00000007
     0.52369881     1.72218728     0.00001614     0.00001082     0.00073822     0.00000007
     0.52369881     1.64649189     0.00001657     0.00001005     0.00079357     0.00000008
     0.52369881     1.57079637     0.00001680     0.00000965     0.00084703     0.00000008
     0.52369881     1.49510086     0.00001730     0.00000889     0.00088792     0.00000008
     0.52369881     1.41940534     0.00001833     0.00000847     0.00090573     0.00000008
     0.52369881     1.34371006     0.00001976     0.00000821     0.00089294     0.00000008
     0.52369881     1.26801491     0.00002095     0.00000827     0.00085181     0.00000008
     0.52369881     1.19231999     0.00002312     0.00000813     0.00079567     0.00000008
     0.52369881     1.11662555     0.00002473     0.00000845     0.00073587     0.00000007
     0.52369881     1.04093158     0.00002750     0.00000869     0.00067017     0.00000007
     0.52369881     0.96523833     0.00003051     0.00000914     0.00059272     0.00000006
     0.52369881     0.88954592     0.00003441     0.00000975     0.00051155     0.00000006
     0.52369881     0.81385458     0.00003863     0.00001087     0.00044334     0.00000006
     0.52369881     0.73816472     0.00004291     0.00001219     0.00038828     0.00000006
     0.52369881     0.66247696     0.00004752     0.00001387     0.00033441     0.00000006
     0.52369881     0.58679199     0.00005225     0.00001646     0.00028551     0.00000006
     0.52369881     0.51111120     0.00005679     0.00001991     0.00025005     0.00000006
     0.52369881     0.43543667     0.00006536     0.00002362     0.00023814     0.00000006
     0.52369881     0.35977238     0.00007468     0.00002864     0.00020927     0.00000006
     0.52369881     0.28412646     0.00007648     0.00003181     0.00014973     0.00000005
     0.52369881     0.20851851     0.00008166     0.00003405     0.00012114     0.00000004
     0.52369881     0.13301072     0.00008170     0.00003549     0.00012178     0.00000004
     0.52369881     0.05794620     0.00005717     0.00002082     0.00007205     0.00000003
 
     0.45615530     3.08364654     0.00000517     0.00000307     0.00003126     0.00000003
     0.45615530     3.00858188     0.00001197     0.00001087     0.00005738     0.00000005
     0.45615530     2.93307424     0.00000838     0.00000753     0.00008596     0.00000006
     0.45615530     2.85746622     0.00001084     0.00000926     0.00013971     0.00000006
     0.45615530     2.78182030     0.00000846     0.00000841     0.00017903     0.00000006
     0.45615530     2.70615602     0.00001064     0.00000844     0.00017510     0.00000005
     0.45615530     2.63048148     0.00000966     0.00000900     0.00018887     0.00000005
     0.45615530     2.55480075     0.00001072     0.00000932     0.00024476     0.00000005
     0.45615530     2.47911572     0.00001103     0.00000996     0.00028612     0.00000005
     0.45615530     2.40342784     0.00001131     0.00001057     0.00031382     0.00000005
     0.45615530     2.32773805     0.00001189     0.00001106     0.00036517     0.00000005
     0.45615530     2.25204682     0.00001259     0.00001154     0.00042720     0.00000007
     0.45615530     2.17635441     0.00001307     0.00001176     0.00047440     0.00000009
     0.45615530     2.10066104     0.00001359     0.00001207     0.00051021     0.00000008
     0.45615530     2.02496696     0.00001421     0.00001219     0.00054490     0.00000007
     0.45615530     1.94927263     0.00001451     0.00001195     0.00057769     0.00000007
     0.45615530     1.87357771     0.00001457     0.00001159     0.00060863     0.00000007
     0.45615530     1.79788268     0.00001481     0.00001098     0.00064512     0.00000007
     0.45615530     1.72218728     0.00001475     0.00001072     0.00069273     0.00000008
     0.45615530     1.64649189     0.00001516     0.00000983     0.00074877     0.00000008
     0.45615530     1.57079637     0.00001563     0.00000947     0.00080466     0.00000008
     0.45615530     1.49510086     0.00001611     0.00000852     0.00085001     0.00000009
     0.45615530     1.41940534     0.00001675     0.00000825     0.00087431     0.00000009
     0.45615530     1.34371006     0.00001801     0.00000767     0.00086937     0.00000009
     0.45615530     1.26801491     0.00001888     0.00000773     0.00083601     0.00000008
     0.45615530     1.19231999     0.00002060     0.00000738     0.00078638     0.00000008
     0.45615530     1.11662555     0.00002242     0.00000747     0.00073229     0.00000007
     0.45615530     1.04093158     0.00002447     0.00000760     0.00067321     0.00000007
     0.45615530     0.96523833     0.00002703     0.00000796     0.00060361     0.00000007
     0.45615530     0.88954592     0.00003006     0.00000861     0.00052924     0.00000006
     0.45615530     0.81385458     0.00003430     0.00000980     0.00046325     0.00000006
     0.45615530     0.73816472     0.00004009     0.00001117     0.00040353     0.00000007
     0.45615530     0.66247696     0.00004572     0.00001311     0.00034803     0.00000007
     0.45615530     0.58679199     0.00005220     0.00001577     0.00030862     0.00000007
     0.45615530     0.51111120     0.00005742     0.00001954     0.00027429     0.00000007
     0.45615530     0.43543667     0.00006719     0.00002437     0.00025243     0.00000007
     0.45615530     0.35977238     0.00007866     0.00003168     0.00020704     0.00000006
     0.45615530     0.28412646     0.00008320     0.00003698     0.00015434     0.00000005
     0.45615530     0.20851851     0.00009792     0.00004363     0.00012751     0.00000005
     0.45615530     0.13301072     0.00010334     0.00004819     0.00011930     0.00000004
     0.45615530     0.05794620     0.00006395     0.00003387     0.00006927     0.00000003
 
     0.38861746     3.08364654     0.00000556     0.00000359     0.00002688     0.00000003
     0.38861746     3.00858188     0.00001121     0.00001102     0.00005056     0.00000005
     0.38861746     2.93307424     0.00000794     0.00000671     0.00007182     0.00000006
     0.38861746     2.85746622     0.00001000     0.00000896     0.00010137     0.00000006
     0.38861746     2.78182030     0.00000845     0.00000774     0.00011672     0.00000005
     0.38861746     2.70615602     0.00000988     0.00000799     0.00011891     0.00000005
     0.38861746     2.63048148     0.00000984     0.00000826     0.00015357     0.00000004
     0.38861746     2.55480075     0.00001037     0.00000870     0.00021090     0.00000004
     0.38861746     2.47911572     0.00001087     0.00000922     0.00023942     0.00000004
     0.38861746     2.40342784     0.00001110     0.00000993     0.00025648     0.00000004
     0.38861746     2.32773805     0.00001136     0.00001049     0.00030165     0.00000005
     0.38861746     2.25204682     0.00001190     0.00001091     0.00036234     0.00000007
     0.38861746     2.17635441     0.00001217     0.00001134     0.00041285     0.00000009
     0.38861746     2.10066104     0.00001240     0.00001153     0.00045300     0.00000009
     0.38861746     2.02496696     0.00001285     0.00001170     0.00048970     0.00000008
     0.38861746     1.94927263     0.00001307     0.00001136     0.00052161     0.00000007
     0.38861746     1.87357771     0.00001334     0.00001101     0.00055029     0.00000007
     0.38861746     1.79788268     0.00001341     0.00001042     0.00058445     0.00000007
     0.38861746     1.72218728     0.00001374     0.00001007     0.00062997     0.00000008
     0.38861746     1.64649189     0.00001378     0.00000931     0.00068447     0.00000008
     0.38861746     1.57079637     0.00001451     0.00000907     0.00074012     0.00000008
     0.38861746     1.49510086     0.00001490     0.00000815     0.00078738     0.00000009
     0.38861746     1.41940534     0.00001538     0.00000803     0.00081629     0.00000009
     0.38861746     1.34371006     0.00001659     0.00000727     0.00081852     0.00000009
     0.38861746     1.26801491     0.00001731     0.00000695     0.00079379     0.00000008
     0.38861746     1.19231999     0.00001833     0.00000651     0.00075288     0.00000008
     0.38861746     1.11662555     0.00002000     0.00000634     0.00070761     0.00000007
     0.38861746     1.04093158     0.00002143     0.00000646     0.00065879     0.00000007
     0.38861746     0.96523833     0.00002367     0.00000668     0.00060102     0.00000007
     0.38861746     0.88954592     0.00002673     0.00000733     0.00053764     0.00000007
     0.38861746     0.81385458     0.00003092     0.00000828     0.00047795     0.00000007
     0.38861746     0.73816472     0.00003610     0.00000959     0.00041733     0.00000007
     0.38861746     0.66247696     0.00004289     0.00001153     0.00036558     0.00000008
     0.38861746     0.58679199     0.00005045     0.00001434     0.00034046     0.00000008
     0.38861746     0.51111120     0.00005705     0.00001810     0.00030793     0.00000009
     0.38861746     0.43543667     0.00006886     0.00002385     0.00027312     0.00000008
     0.38861746     0.35977238     0.00008036     0.00003349     0.00021485     0.00000007
     0.38861746     0.28412646     0.00008674     0.00004202     0.00018122     0.00000006
     0.38861746     0.20851851     0.00011429     0.00005637     0.00014176     0.00000005
     0.38861746     0.13301072     0.00012924     0.00006782     0.00012157     0.00000004
     0.38861746     0.05794620     0.00007710     0.00005841     0.00008403     0.00000003
 
     0.32108876     3.08364654     0.00000636     0.00000439     0.00002346     0.00000003
     0.32108876     3.00858188     0.00000929     0.00000914     0.00004380     0.00000005
     0.32108876     2.93307424     0.00000811     0.00000635     0.00005700     0.00000006
     0.32108876     2.85746622     0.00000843     0.00000739     0.00006977     0.00000006
     0.32108876     2.78182030     0.00000856     0.00000673     0.00007475     0.00000005
     0.32108876     2.70615602     0.00000882     0.00000688     0.00008510     0.00000005
     0.32108876     2.63048148     0.00000973     0.00000688     0.00012645     0.00000004
     0.32108876     2.55480075     0.00000975     0.00000744     0.00017281     0.00000004
     0.32108876     2.47911572     0.00001005     0.00000790     0.00018756     0.00000004
     0.32108876     2.40342784     0.00001054     0.00000857     0.00019786     0.00000004
     0.32108876     2.32773805     0.00001035     0.00000921     0.00023852     0.00000004
     0.32108876     2.25204682     0.00001069     0.00000967     0.00029618     0.00000006
     0.32108876     2.17635441     0.00001081     0.00001010     0.00034645     0.00000008
     0.32108876     2.10066104     0.00001087     0.00001036     0.00038696     0.00000009
     0.32108876     2.02496696     0.00001123     0.00001045     0.00042245     0.00000008
     0.32108876     1.94927263     0.00001150     0.00001007     0.00045172     0.00000007
     0.32108876     1.87357771     0.00001202     0.00000964     0.00047737     0.00000007
     0.32108876     1.79788268     0.00001220     0.00000903     0.00050831     0.00000007
     0.32108876     1.72218728     0.00001270     0.00000863     0.00055005     0.00000007
     0.32108876     1.64649189     0.00001257     0.00000826     0.00060046     0.00000008
     0.32108876     1.57079637     0.00001334     0.00000784     0.00065277     0.00000008
     0.32108876     1.49510086     0.00001369     0.00000753     0.00069872     0.00000009
     0.32108876     1.41940534     0.00001405     0.00000719     0.00072946     0.00000009
     0.32108876     1.34371006     0.00001500     0.00000684     0.00073710     0.00000008
     0.32108876     1.26801491     0.00001590     0.00000609     0.00072072     0.00000008
     0.32108876     1.19231999     0.00001627     0.00000580     0.00068963     0.00000008
     0.32108876     1.11662555     0.00001779     0.00000544     0.00065499     0.00000007
     0.32108876     1.04093158     0.00001890     0.00000558     0.00061845     0.00000007
     0.32108876     0.96523833     0.00002120     0.00000559     0.00057478     0.00000007
     0.32108876     0.88954592     0.00002414     0.00000614     0.00052547     0.00000007
     0.32108876     0.81385458     0.00002779     0.00000670     0.00047640     0.00000007
     0.32108876     0.73816472     0.00003227     0.00000781     0.00042067     0.00000008
     0.32108876     0.66247696     0.00003864     0.00000954     0.00037854     0.00000009
     0.32108876     0.58679199     0.00004669     0.00001228     0.00037054     0.00000010
     0.32108876     0.51111120     0.00005500     0.00001580     0.00034496     0.00000010
     0.32108876     0.43543667     0.00006904     0.00002183     0.00029925     0.00000009
     0.32108876     0.35977238     0.00007959     0.00003274     0.00023804     0.00000008
     0.32108876     0.28412646     0.00008791     0.00004552     0.00023354     0.00000007
     0.32108876     0.20851851     0.00012469     0.00007109     0.00016912     0.00000006
     0.32108876     0.13301072     0.00015189     0.00008692     0.00013345     0.00000004
     0.32108876     0.05794620     0.00011034     0.00010036     0.00012215     0.00000004
 
     0.25357649     3.08364654     0.00000698     0.00000476     0.00001997     0.00000003
     0.25357649     3.00858188     0.00000700     0.00000647     0.00003632     0.00000005
     0.25357649     2.93307424     0.00000814     0.00000574     0.00004285     0.00000005
     0.25357649     2.85746622     0.00000673     0.00000539     0.00004603     0.00000005
     0.25357649     2.78182030     0.00000809     0.00000536     0.00004826     0.00000005
     0.25357649     2.70615602     0.00000791     0.00000524     0.00006348     0.00000005
     0.25357649     2.63048148     0.00000871     0.00000514     0.00010059     0.00000004
     0.25357649     2.55480075     0.00000876     0.00000563     0.00013143     0.00000004
     0.25357649     2.47911572     0.00000878     0.00000605     0.00013586     0.00000004
     0.25357649     2.40342784     0.00000922     0.00000658     0.00014315     0.00000004
     0.25357649     2.32773805     0.00000899     0.00000725     0.00017943     0.00000004
     0.25357649     2.25204682     0.00000901     0.00000776     0.00023110     0.00000005
     0.25357649     2.17635441     0.00000918     0.00000799     0.00027679     0.00000007
     0.25357649     2.10066104     0.00000915     0.00000844     0.00031340     0.00000009
     0.25357649     2.02496696     0.00000951     0.00000842     0.00034455     0.00000008
     0.25357649     1.94927263     0.00000975     0.00000823     0.00036964     0.00000007
     0.25357649     1.87357771     0.00001026     0.00000780     0.00039149     0.00000006
     0.25357649     1.79788268     0.00001074     0.00000734     0.00041813     0.00000006
     0.25357649     1.72218728     0.00001112     0.00000692     0.00045422     0.00000007
     0.25357649     1.64649189     0.00001130     0.00000685     0.00049791     0.00000007
     0.25357649     1.57079637     0.00001179     0.00000635     0.00054365     0.00000008
     0.25357649     1.49510086     0.00001210     0.00000649     0.00058485     0.00000008
     0.25357649     1.41940534     0.00001249     0.00000593     0.00061414     0.00000008
     0.25357649     1.34371006     0.00001298     0.00000579     0.00062467     0.00000008
     0.25357649     1.26801491     0.00001395     0.00000519     0.00061529     0.00000007
     0.25357649     1.19231999     0.00001421     0.00000491     0.00059377     0.00000007
     0.25357649     1.11662555     0.00001547     0.00000467     0.00056987     0.00000007
     0.25357649     1.04093158     0.00001656     0.00000468     0.00054551     0.00000006
     0.25357649     0.96523833     0.00001844     0.00000462     0.00051591     0.00000007
     0.25357649     0.88954592     0.00002057     0.00000480     0.00048151     0.00000007
     0.25357649     0.81385458     0.00002365     0.00000509     0.00044593     0.00000007
     0.25357649     0.73816472     0.00002776     0.00000584     0.00040164     0.00000008
     0.25357649     0.66247696     0.00003324     0.00000706     0.00037361     0.00000009
     0.25357649     0.58679199     0.00004096     0.00000951     0.00037983     0.00000010
     0.25357649     0.51111120     0.00005135     0.00001226     0.00036726     0.00000011
     0.25357649     0.43543667     0.00006817     0.00001722     0.00032179     0.00000010
     0.25357649     0.35977238     0.00008054     0.00002768     0.00026685     0.00000008
     0.25357649     0.28412646     0.00009470     0.00004336     0.00028913     0.00000008
     0.25357649     0.20851851     0.00012688     0.00008144     0.00021144     0.00000006
     0.25357649     0.13301072     0.00016027     0.00009073     0.00014951     0.00000004
     0.25357649     0.05794620     0.00017847     0.00016248     0.00016732     0.00000006
 
     0.18609808     3.08364654     0.00000659     0.00000417     0.00001582     0.00000003
     0.18609808     3.00858188     0.00000527     0.00000444     0.00002792     0.00000004
     0.18609808     2.93307424     0.00000711     0.00000426     0.00003008     0.00000004
     0.18609808     2.85746622     0.00000538     0.00000378     0.00002894     0.00000004
     0.18609808     2.78182030     0.00000690     0.00000376     0.00003095     0.00000004
     0.18609808     2.70615602     0.00000668     0.00000354     0.00004612     0.00000004
     0.18609808     2.63048148     0.00000713     0.00000345     0.00007347     0.00000003
     0.18609808     2.55480075     0.00000716     0.00000372     0.00009049     0.00000003
     0.18609808     2.47911572     0.00000718     0.00000415     0.00008951     0.00000003
     0.18609808     2.40342784     0.00000728     0.00000448     0.00009567     0.00000003
     0.18609808     2.32773805     0.00000717     0.00000507     0.00012589     0.00000003
     0.18609808     2.25204682     0.00000703     0.00000552     0.00016789     0.00000004
     0.18609808     2.17635441     0.00000728     0.00000559     0.00020485     0.00000006
     0.18609808     2.10066104     0.00000727     0.00000602     0.00023401     0.00000008
     0.18609808     2.02496696     0.00000754     0.00000606     0.00025836     0.00000007
     0.18609808     1.94927263     0.00000776     0.00000611     0.00027795     0.00000006
     0.18609808     1.87357771     0.00000808     0.00000581     0.00029516     0.00000005
     0.18609808     1.79788268     0.00000865     0.00000569     0.00031623     0.00000005
     0.18609808     1.72218728     0.00000899     0.00000533     0.00034474     0.00000005
     0.18609808     1.64649189     0.00000947     0.00000538     0.00037919     0.00000006
     0.18609808     1.57079637     0.00000987     0.00000513     0.00041541     0.00000006
     0.18609808     1.49510086     0.00001012     0.00000515     0.00044859     0.00000007
     0.18609808     1.41940534     0.00001070     0.00000483     0.00047317     0.00000007
     0.18609808     1.34371006     0.00001089     0.00000452     0.00048378     0.00000006
     0.18609808     1.26801491     0.00001174     0.00000425     0.00047941     0.00000006
     0.18609808     1.19231999     0.00001221     0.00000408     0.00046605     0.00000006
     0.18609808     1.11662555     0.00001293     0.00000387     0.00045146     0.00000006
     0.18609808     1.04093158     0.00001363     0.00000379     0.00043731     0.00000005
     0.18609808     0.96523833     0.00001473     0.00000369     0.00041962     0.00000006
     0.18609808     0.88954592     0.00001614     0.00000352     0.00039844     0.00000006
     0.18609808     0.81385458     0.00001831     0.00000366     0.00037652     0.00000007
     0.18609808     0.73816472     0.00002182     0.00000401     0.00034804     0.00000007
     0.18609808     0.66247696     0.00002617     0.00000457     0.00033467     0.00000008
     0.18609808     0.58679199     0.00003328     0.00000627     0.00034565     0.00000010
     0.18609808     0.51111120     0.00004393     0.00000792     0.00034599     0.00000010
     0.18609808     0.43543667     0.00006160     0.00001097     0.00031805     0.00000010
     0.18609808     0.35977238     0.00008006     0.00001828     0.00027602     0.00000008
     0.18609808     0.28412646     0.00010946     0.00003148     0.00030674     0.00000008
     0.18609808     0.20851851     0.00012737     0.00007272     0.00025324     0.00000006
     0.18609808     0.13301072     0.00015179     0.00007313     0.00014854     0.00000004
     0.18609808     0.05794620     0.00027124     0.00019834     0.00021128     0.00000008
 
     0.11870907     3.08364654     0.00000511     0.00000283     0.00001074     0.00000003
     0.11870907     3.00858188     0.00000376     0.00000305     0.00001849     0.00000003
     0.11870907     2.93307424     0.00000510     0.00000226     0.00001859     0.00000003
     0.11870907     2.85746622     0.00000396     0.00000256     0.00001646     0.00000002
     0.11870907     2.78182030     0.00000492     0.00000226     0.00001824     0.00000003
     0.11870907     2.70615602     0.00000486     0.00000203     0.00002945     0.00000003
     0.11870907     2.63048148     0.00000509     0.00000204     0.00004599     0.00000003
     0.11870907     2.55480075     0.00000505     0.00000208     0.00005362     0.00000002
     0.11870907     2.47911572     0.00000517     0.00000253     0.00005126     0.00000002
     0.11870907     2.40342784     0.00000490     0.00000272     0.00005614     0.00000002
     0.11870907     2.32773805     0.00000497     0.00000304     0.00007747     0.00000002
     0.11870907     2.25204682     0.00000479     0.00000338     0.00010623     0.00000003
     0.11870907     2.17635441     0.00000499     0.00000337     0.00013124     0.00000004
     0.11870907     2.10066104     0.00000493     0.00000366     0.00015063     0.00000005
     0.11870907     2.02496696     0.00000508     0.00000370     0.00016666     0.00000005
     0.11870907     1.94927263     0.00000527     0.00000388     0.00017970     0.00000005
     0.11870907     1.87357771     0.00000554     0.00000374     0.00019131     0.00000004
     0.11870907     1.79788268     0.00000598     0.00000378     0.00020552     0.00000004
     0.11870907     1.72218728     0.00000637     0.00000359     0.00022467     0.00000004
     0.11870907     1.64649189     0.00000675     0.00000368     0.00024774     0.00000004
     0.11870907     1.57079637     0.00000725     0.00000356     0.00027204     0.00000004
     0.11870907     1.49510086     0.00000739     0.00000358     0.00029451     0.00000005
     0.11870907     1.41940534     0.00000813     0.00000341     0.00031162     0.00000005
     0.11870907     1.34371006     0.00000815     0.00000325     0.00031976     0.00000005
     0.11870907     1.26801491     0.00000868     0.00000310     0.00031826     0.00000004
     0.11870907     1.19231999     0.00000900     0.00000313     0.00031112     0.00000004
     0.11870907     1.11662555     0.00000913     0.00000291     0.00030351     0.00000004
     0.11870907     1.04093158     0.00000947     0.00000280     0.00029662     0.00000004
     0.11870907     0.96523833     0.00001014     0.00000268     0.00028761     0.00000004
     0.11870907     0.88954592     0.00001103     0.00000242     0.00027649     0.00000004
     0.11870907     0.81385458     0.00001237     0.00000243     0.00026561     0.00000005
     0.11870907     0.73816472     0.00001457     0.00000244     0.00025214     0.00000006
     0.11870907     0.66247696     0.00001745     0.00000251     0.00024929     0.00000006
     0.11870907     0.58679199     0.00002274     0.00000321     0.00025659     0.00000007
     0.11870907     0.51111120     0.00003121     0.00000378     0.00026323     0.00000008
     0.11870907     0.43543667     0.00004619     0.00000503     0.00025996     0.00000008
     0.11870907     0.35977238     0.00006781     0.00000821     0.00023514     0.00000006
     0.11870907     0.28412646     0.00010958     0.00001439     0.00025450     0.00000007
     0.11870907     0.20851851     0.00012072     0.00004076     0.00024404     0.00000005
     0.11870907     0.13301072     0.00012682     0.00003950     0.00011593     0.00000004
     0.11870907     0.05794620     0.00031295     0.00016823     0.00021081     0.00000007
 
     0.05171568     3.08364654     0.00000264     0.00000127     0.00000481     0.00000002
     0.05171568     3.00858188     0.00000171     0.00000143     0.00000815     0.00000002
     0.05171568     2.93307424     0.00000245     0.00000073     0.00000787     0.00000001
     0.05171568     2.85746622     0.00000196     0.00000123     0.00000664     0.00000001
     0.05171568     2.78182030     0.00000227     0.00000092     0.00000756     0.00000001
     0.05171568     2.70615602     0.00000243     0.00000079     0.00001269     0.00000001
     0.05171568     2.63048148     0.00000239     0.00000084     0.00001942     0.00000001
     0.05171568     2.55480075     0.00000241     0.00000081     0.00002184     0.00000001
     0.05171568     2.47911572     0.00000246     0.00000109     0.00002045     0.00000001
     0.05171568     2.40342784     0.00000221     0.00000118     0.00002289     0.00000001
     0.05171568     2.32773805     0.00000236     0.00000124     0.00003264     0.00000001
     0.05171568     2.25204682     0.00000218     0.00000144     0.00004551     0.00000001
     0.05171568     2.17635441     0.00000228     0.00000137     0.00005660     0.00000002
     0.05171568     2.10066104     0.00000220     0.00000152     0.00006508     0.00000002
     0.05171568     2.02496696     0.00000229     0.00000152     0.00007207     0.00000003
     0.05171568     1.94927263     0.00000235     0.00000165     0.00007781     0.00000002
     0.05171568     1.87357771     0.00000251     0.00000159     0.00008299     0.00000002
     0.05171568     1.79788268     0.00000272     0.00000161     0.00008931     0.00000002
     0.05171568     1.72218728     0.00000298     0.00000155     0.00009779     0.00000002
     0.05171568     1.64649189     0.00000316     0.00000162     0.00010800     0.00000002
     0.05171568     1.57079637     0.00000346     0.00000150     0.00011874     0.00000002
     0.05171568     1.49510086     0.00000354     0.00000160     0.00012873     0.00000002
     0.05171568     1.41940534     0.00000402     0.00000145     0.00013643     0.00000002
     0.05171568     1.34371006     0.00000393     0.00000148     0.00014028     0.00000002
     0.05171568     1.26801491     0.00000414     0.00000139     0.00013998     0.00000002
     0.05171568     1.19231999     0.00000408     0.00000145     0.00013728     0.00000002
     0.05171568     1.11662555     0.00000409     0.00000135     0.00013448     0.00000002
     0.05171568     1.04093158     0.00000424     0.00000127     0.00013211     0.00000002
     0.05171568     0.96523833     0.00000463     0.00000121     0.00012885     0.00000002
     0.05171568     0.88954592     0.00000498     0.00000107     0.00012472     0.00000002
     0.05171568     0.81385458     0.00000547     0.00000105     0.00012106     0.00000002
     0.05171568     0.73816472     0.00000628     0.00000096     0.00011713     0.00000003
     0.05171568     0.66247696     0.00000757     0.00000090     0.00011790     0.00000003
     0.05171568     0.58679199     0.00001013     0.00000098     0.00012028     0.00000003
     0.05171568     0.51111120     0.00001448     0.00000097     0.00012514     0.00000004
     0.05171568     0.43543667     0.00002259     0.00000112     0.00013128     0.00000004
     0.05171568     0.35977238     0.00003596     0.00000180     0.00012226     0.00000003
     0.05171568     0.28412646     0.00006405     0.00000297     0.00012761     0.00000003
     0.05171568     0.20851851     0.00007359     0.00000895     0.00013516     0.00000003
     0.05171568     0.13301072     0.00006978     0.00000954     0.00005595     0.00000002
     0.05171568     0.05794620     0.00019382     0.00008118     0.00011837     0.00000004
 
