# Supplementary material for: Full-dimensional quantum stereodynamics of the non-adiabatic quenching of OH(A2Σ+) by H2
Source: Nat Chem. 2021 Aug 9;13(9):909–15. doi: 10.1038/s41557-021-00730-1 (PMC8440216; doi:10.1038/s41557-021-00730-1)
Supplement: Source Data Fig. 4 — Statistical Source Data in plain text. [file 41557_2021_730_MOESM7_ESM.zip › Fig4ef.txt]

     3.08987689     3.08364654     0.00000895     0.00000532     0.00000336     0.00000002
     3.08987689     3.00858188     0.00000431     0.00000455     0.00000580     0.00000002
     3.08987689     2.93307424     0.00000729     0.00000242     0.00000775     0.00000001
     3.08987689     2.85746622     0.00000589     0.00000448     0.00001208     0.00000001
     3.08987689     2.78182030     0.00000733     0.00000246     0.00001563     0.00000001
     3.08987689     2.70615602     0.00000725     0.00000237     0.00001439     0.00000001
     3.08987689     2.63048148     0.00000706     0.00000230     0.00001416     0.00000001
     3.08987689     2.55480075     0.00000706     0.00000213     0.00002441     0.00000001
     3.08987689     2.47911572     0.00000636     0.00000264     0.00004274     0.00000001
     3.08987689     2.40342784     0.00000601     0.00000274     0.00005685     0.00000001
     3.08987689     2.32773805     0.00000638     0.00000287     0.00006035     0.00000001
     3.08987689     2.25204682     0.00000560     0.00000300     0.00005814     0.00000002
     3.08987689     2.17635441     0.00000626     0.00000306     0.00005823     0.00000002
     3.08987689     2.10066104     0.00000561     0.00000316     0.00006340     0.00000002
     3.08987689     2.02496696     0.00000615     0.00000314     0.00007028     0.00000002
     3.08987689     1.94927263     0.00000560     0.00000323     0.00007494     0.00000002
     3.08987689     1.87357771     0.00000591     0.00000281     0.00007809     0.00000002
     3.08987689     1.79788268     0.00000621     0.00000279     0.00008309     0.00000002
     3.08987689     1.72218728     0.00000633     0.00000251     0.00009073     0.00000002
     3.08987689     1.64649189     0.00000675     0.00000259     0.00009917     0.00000002
     3.08987689     1.57079637     0.00000674     0.00000242     0.00010774     0.00000002
     3.08987689     1.49510086     0.00000660     0.00000245     0.00011715     0.00000002
     3.08987689     1.41940534     0.00000660     0.00000259     0.00012713     0.00000002
     3.08987689     1.34371006     0.00000651     0.00000245     0.00013614     0.00000002
     3.08987689     1.26801491     0.00000684     0.00000252     0.00014239     0.00000002
     3.08987689     1.19231999     0.00000707     0.00000242     0.00014399     0.00000002
     3.08987689     1.11662555     0.00000699     0.00000220     0.00013951     0.00000002
     3.08987689     1.04093158     0.00000697     0.00000208     0.00012974     0.00000002
     3.08987689     0.96523833     0.00000708     0.00000197     0.00011829     0.00000002
     3.08987689     0.88954592     0.00000746     0.00000194     0.00011088     0.00000002
     3.08987689     0.81385458     0.00000872     0.00000176     0.00011339     0.00000002
     3.08987689     0.73816472     0.00001025     0.00000169     0.00012500     0.00000002
     3.08987689     0.66247696     0.00001329     0.00000163     0.00013115     0.00000003
     3.08987689     0.58679199     0.00001770     0.00000155     0.00012135     0.00000003
     3.08987689     0.51111120     0.00002542     0.00000178     0.00011294     0.00000003
     3.08987689     0.43543667     0.00003843     0.00000197     0.00011780     0.00000004
     3.08987689     0.35977238     0.00006135     0.00000279     0.00014846     0.00000004
     3.08987689     0.28412646     0.00008385     0.00000426     0.00014847     0.00000004
     3.08987689     0.20851851     0.00007353     0.00000890     0.00010952     0.00000003
     3.08987689     0.13301072     0.00014553     0.00001074     0.00008669     0.00000004
     3.08987689     0.05794620     0.00028948     0.00007278     0.00014830     0.00000006
 
     3.02288365     3.08364654     0.00001741     0.00001129     0.00000800     0.00000003
     3.02288365     3.00858188     0.00001064     0.00001053     0.00001337     0.00000003
     3.02288365     2.93307424     0.00001553     0.00000737     0.00001720     0.00000003
     3.02288365     2.85746622     0.00001220     0.00000937     0.00002758     0.00000003
     3.02288365     2.78182030     0.00001602     0.00000680     0.00003773     0.00000003
     3.02288365     2.70615602     0.00001456     0.00000615     0.00003614     0.00000003
     3.02288365     2.63048148     0.00001574     0.00000603     0.00003416     0.00000003
     3.02288365     2.55480075     0.00001476     0.00000566     0.00005504     0.00000002
     3.02288365     2.47911572     0.00001422     0.00000641     0.00009574     0.00000003
     3.02288365     2.40342784     0.00001351     0.00000663     0.00012839     0.00000003
     3.02288365     2.32773805     0.00001364     0.00000708     0.00013782     0.00000003
     3.02288365     2.25204682     0.00001258     0.00000708     0.00013486     0.00000004
     3.02288365     2.17635441     0.00001327     0.00000752     0.00013713     0.00000004
     3.02288365     2.10066104     0.00001240     0.00000762     0.00014989     0.00000005
     3.02288365     2.02496696     0.00001285     0.00000778     0.00016491     0.00000004
     3.02288365     1.94927263     0.00001226     0.00000777     0.00017387     0.00000004
     3.02288365     1.87357771     0.00001302     0.00000704     0.00017922     0.00000003
     3.02288365     1.79788268     0.00001322     0.00000686     0.00018910     0.00000003
     3.02288365     1.72218728     0.00001336     0.00000619     0.00020571     0.00000004
     3.02288365     1.64649189     0.00001374     0.00000621     0.00022506     0.00000004
     3.02288365     1.57079637     0.00001405     0.00000608     0.00024491     0.00000004
     3.02288365     1.49510086     0.00001453     0.00000588     0.00026621     0.00000004
     3.02288365     1.41940534     0.00001483     0.00000606     0.00028842     0.00000004
     3.02288365     1.34371006     0.00001446     0.00000577     0.00030816     0.00000004
     3.02288365     1.26801491     0.00001417     0.00000569     0.00032126     0.00000004
     3.02288365     1.19231999     0.00001414     0.00000563     0.00032375     0.00000004
     3.02288365     1.11662555     0.00001434     0.00000514     0.00031326     0.00000004
     3.02288365     1.04093158     0.00001544     0.00000486     0.00029163     0.00000004
     3.02288365     0.96523833     0.00001653     0.00000463     0.00026598     0.00000003
     3.02288365     0.88954592     0.00001745     0.00000453     0.00024759     0.00000003
     3.02288365     0.81385458     0.00001972     0.00000424     0.00024916     0.00000004
     3.02288365     0.73816472     0.00002300     0.00000419     0.00027228     0.00000004
     3.02288365     0.66247696     0.00002932     0.00000429     0.00028833     0.00000005
     3.02288365     0.58679199     0.00003841     0.00000453     0.00026270     0.00000006
     3.02288365     0.51111120     0.00005275     0.00000590     0.00022766     0.00000007
     3.02288365     0.43543667     0.00007478     0.00000810     0.00023774     0.00000007
     3.02288365     0.35977238     0.00011024     0.00001263     0.00030908     0.00000009
     3.02288365     0.28412646     0.00014311     0.00001929     0.00029660     0.00000009
     3.02288365     0.20851851     0.00012944     0.00003781     0.00020833     0.00000006
     3.02288365     0.13301072     0.00025736     0.00004296     0.00018535     0.00000008
     3.02288365     0.05794620     0.00048549     0.00015030     0.00029016     0.00000011
 
     2.95549464     3.08364654     0.00002231     0.00001543     0.00001337     0.00000003
     2.95549464     3.00858188     0.00001637     0.00001593     0.00002125     0.00000004
     2.95549464     2.93307424     0.00002201     0.00001359     0.00002537     0.00000004
     2.95549464     2.85746622     0.00001739     0.00001322     0.00004236     0.00000004
     2.95549464     2.78182030     0.00002240     0.00001180     0.00006348     0.00000004
     2.95549464     2.70615602     0.00002019     0.00001040     0.00006514     0.00000004
     2.95549464     2.63048148     0.00002255     0.00001028     0.00005867     0.00000003
     2.95549464     2.55480075     0.00002106     0.00001001     0.00008322     0.00000003
     2.95549464     2.47911572     0.00002113     0.00001054     0.00014113     0.00000003
     2.95549464     2.40342784     0.00002022     0.00001087     0.00019120     0.00000004
     2.95549464     2.32773805     0.00001994     0.00001164     0.00020880     0.00000004
     2.95549464     2.25204682     0.00001918     0.00001131     0.00020941     0.00000006
     2.95549464     2.17635441     0.00001931     0.00001206     0.00021813     0.00000006
     2.95549464     2.10066104     0.00001874     0.00001193     0.00024005     0.00000007
     2.95549464     2.02496696     0.00001848     0.00001221     0.00026126     0.00000006
     2.95549464     1.94927263     0.00001798     0.00001178     0.00027075     0.00000005
     2.95549464     1.87357771     0.00001830     0.00001095     0.00027440     0.00000005
     2.95549464     1.79788268     0.00001856     0.00001040     0.00028562     0.00000005
     2.95549464     1.72218728     0.00001897     0.00000941     0.00030881     0.00000005
     2.95549464     1.64649189     0.00001907     0.00000927     0.00033827     0.00000005
     2.95549464     1.57079637     0.00001908     0.00000903     0.00036899     0.00000005
     2.95549464     1.49510086     0.00001954     0.00000863     0.00040084     0.00000005
     2.95549464     1.41940534     0.00002018     0.00000837     0.00043302     0.00000006
     2.95549464     1.34371006     0.00002044     0.00000804     0.00046072     0.00000006
     2.95549464     1.26801491     0.00002049     0.00000763     0.00047744     0.00000006
     2.95549464     1.19231999     0.00001973     0.00000762     0.00047831     0.00000005
     2.95549464     1.11662555     0.00001999     0.00000705     0.00046181     0.00000005
     2.95549464     1.04093158     0.00002117     0.00000672     0.00043091     0.00000005
     2.95549464     0.96523833     0.00002358     0.00000631     0.00039353     0.00000005
     2.95549464     0.88954592     0.00002601     0.00000625     0.00036299     0.00000005
     2.95549464     0.81385458     0.00002993     0.00000621     0.00035719     0.00000005
     2.95549464     0.73816472     0.00003468     0.00000647     0.00038583     0.00000006
     2.95549464     0.66247696     0.00004278     0.00000713     0.00041519     0.00000007
     2.95549464     0.58679199     0.00005427     0.00000830     0.00037438     0.00000009
     2.95549464     0.51111120     0.00007073     0.00001155     0.00029588     0.00000009
     2.95549464     0.43543667     0.00009125     0.00001736     0.00030751     0.00000010
     2.95549464     0.35977238     0.00011792     0.00002749     0.00041113     0.00000011
     2.95549464     0.28412646     0.00014087     0.00003971     0.00037070     0.00000011
     2.95549464     0.20851851     0.00014661     0.00006970     0.00023595     0.00000007
     2.95549464     0.13301072     0.00026521     0.00007583     0.00025296     0.00000009
     2.95549464     0.05794620     0.00043822     0.00017878     0.00034084     0.00000012
 
     2.88801622     3.08364654     0.00002397     0.00001680     0.00002041     0.00000003
     2.88801622     3.00858188     0.00002194     0.00002156     0.00003086     0.00000004
     2.88801622     2.93307424     0.00002546     0.00001819     0.00003303     0.00000005
     2.88801622     2.85746622     0.00002230     0.00001710     0.00005682     0.00000005
     2.88801622     2.78182030     0.00002624     0.00001610     0.00009534     0.00000005
     2.88801622     2.70615602     0.00002500     0.00001463     0.00010711     0.00000005
     2.88801622     2.63048148     0.00002718     0.00001464     0.00009390     0.00000004
     2.88801622     2.55480075     0.00002607     0.00001465     0.00011195     0.00000004
     2.88801622     2.47911572     0.00002640     0.00001502     0.00017807     0.00000004
     2.88801622     2.40342784     0.00002579     0.00001559     0.00024214     0.00000005
     2.88801622     2.32773805     0.00002529     0.00001635     0.00026935     0.00000005
     2.88801622     2.25204682     0.00002469     0.00001591     0.00027807     0.00000007
     2.88801622     2.17635441     0.00002463     0.00001611     0.00029815     0.00000008
     2.88801622     2.10066104     0.00002383     0.00001603     0.00033113     0.00000008
     2.88801622     2.02496696     0.00002339     0.00001589     0.00035643     0.00000007
     2.88801622     1.94927263     0.00002240     0.00001514     0.00036235     0.00000006
     2.88801622     1.87357771     0.00002228     0.00001428     0.00036010     0.00000005
     2.88801622     1.79788268     0.00002201     0.00001338     0.00036879     0.00000005
     2.88801622     1.72218728     0.00002250     0.00001221     0.00039566     0.00000006
     2.88801622     1.64649189     0.00002238     0.00001198     0.00043378     0.00000006
     2.88801622     1.57079637     0.00002277     0.00001121     0.00047436     0.00000006
     2.88801622     1.49510086     0.00002291     0.00001086     0.00051473     0.00000006
     2.88801622     1.41940534     0.00002335     0.00000996     0.00055376     0.00000007
     2.88801622     1.34371006     0.00002377     0.00000962     0.00058549     0.00000007
     2.88801622     1.26801491     0.00002509     0.00000887     0.00060157     0.00000006
     2.88801622     1.19231999     0.00002534     0.00000893     0.00059780     0.00000006
     2.88801622     1.11662555     0.00002630     0.00000844     0.00057569     0.00000006
     2.88801622     1.04093158     0.00002673     0.00000832     0.00053914     0.00000006
     2.88801622     0.96523833     0.00002904     0.00000776     0.00049386     0.00000006
     2.88801622     0.88954592     0.00003253     0.00000791     0.00045137     0.00000006
     2.88801622     0.81385458     0.00003824     0.00000817     0.00043298     0.00000006
     2.88801622     0.73816472     0.00004478     0.00000891     0.00045949     0.00000007
     2.88801622     0.66247696     0.00005356     0.00001037     0.00050016     0.00000008
     2.88801622     0.58679199     0.00006542     0.00001282     0.00045089     0.00000010
     2.88801622     0.51111120     0.00007956     0.00001787     0.00033261     0.00000010
     2.88801622     0.43543667     0.00009319     0.00002636     0.00033983     0.00000010
     2.88801622     0.35977238     0.00010608     0.00003765     0.00045507     0.00000012
     2.88801622     0.28412646     0.00011900     0.00005048     0.00038790     0.00000012
     2.88801622     0.20851851     0.00014732     0.00008068     0.00022182     0.00000008
     2.88801622     0.13301072     0.00021700     0.00008923     0.00027635     0.00000009
     2.88801622     0.05794620     0.00028850     0.00014758     0.00032580     0.00000010
 
     2.82050395     3.08364654     0.00002223     0.00001516     0.00003025     0.00000003
     2.82050395     3.00858188     0.00002770     0.00002718     0.00004425     0.00000005
     2.82050395     2.93307424     0.00002564     0.00002032     0.00004188     0.00000006
     2.82050395     2.85746622     0.00002687     0.00002142     0.00007152     0.00000005
     2.82050395     2.78182030     0.00002772     0.00001971     0.00013461     0.00000006
     2.82050395     2.70615602     0.00002819     0.00001862     0.00016717     0.00000005
     2.82050395     2.63048148     0.00002967     0.00001930     0.00014803     0.00000005
     2.82050395     2.55480075     0.00002896     0.00001924     0.00014826     0.00000004
     2.82050395     2.47911572     0.00002951     0.00001982     0.00020986     0.00000005
     2.82050395     2.40342784     0.00002928     0.00002056     0.00028110     0.00000005
     2.82050395     2.32773805     0.00002863     0.00002096     0.00031680     0.00000006
     2.82050395     2.25204682     0.00002839     0.00002066     0.00033627     0.00000008
     2.82050395     2.17635441     0.00002858     0.00001974     0.00037138     0.00000008
     2.82050395     2.10066104     0.00002773     0.00001981     0.00041696     0.00000008
     2.82050395     2.02496696     0.00002750     0.00001910     0.00044479     0.00000007
     2.82050395     1.94927263     0.00002614     0.00001836     0.00044423     0.00000006
     2.82050395     1.87357771     0.00002593     0.00001752     0.00043319     0.00000006
     2.82050395     1.79788268     0.00002496     0.00001661     0.00043662     0.00000006
     2.82050395     1.72218728     0.00002513     0.00001549     0.00046460     0.00000006
     2.82050395     1.64649189     0.00002503     0.00001502     0.00050934     0.00000006
     2.82050395     1.57079637     0.00002604     0.00001386     0.00055788     0.00000007
     2.82050395     1.49510086     0.00002656     0.00001317     0.00060425     0.00000007
     2.82050395     1.41940534     0.00002706     0.00001220     0.00064657     0.00000007
     2.82050395     1.34371006     0.00002749     0.00001156     0.00067798     0.00000007
     2.82050395     1.26801491     0.00002853     0.00001068     0.00068902     0.00000007
     2.82050395     1.19231999     0.00002988     0.00001064     0.00067799     0.00000007
     2.82050395     1.11662555     0.00003216     0.00001008     0.00065112     0.00000006
     2.82050395     1.04093158     0.00003348     0.00001016     0.00061289     0.00000006
     2.82050395     0.96523833     0.00003567     0.00000962     0.00056402     0.00000006
     2.82050395     0.88954592     0.00003865     0.00000997     0.00051097     0.00000006
     2.82050395     0.81385458     0.00004460     0.00001047     0.00047615     0.00000006
     2.82050395     0.73816472     0.00005274     0.00001169     0.00049045     0.00000007
     2.82050395     0.66247696     0.00006147     0.00001410     0.00053253     0.00000009
     2.82050395     0.58679199     0.00007171     0.00001771     0.00048470     0.00000010
     2.82050395     0.51111120     0.00008042     0.00002368     0.00035024     0.00000010
     2.82050395     0.43543667     0.00008923     0.00003102     0.00034498     0.00000010
     2.82050395     0.35977238     0.00009506     0.00003899     0.00044470     0.00000012
     2.82050395     0.28412646     0.00010622     0.00004901     0.00036802     0.00000012
     2.82050395     0.20851851     0.00013770     0.00007218     0.00020032     0.00000008
     2.82050395     0.13301072     0.00016115     0.00008049     0.00025912     0.00000008
     2.82050395     0.05794620     0.00016391     0.00008833     0.00027818     0.00000008
 
     2.75297523     3.08364654     0.00001956     0.00001225     0.00004369     0.00000003
     2.75297523     3.00858188     0.00003068     0.00002988     0.00006347     0.00000005
     2.75297523     2.93307424     0.00002532     0.00002191     0.00005416     0.00000006
     2.75297523     2.85746622     0.00002953     0.00002514     0.00008661     0.00000005
     2.75297523     2.78182030     0.00002727     0.00002328     0.00017944     0.00000006
     2.75297523     2.70615602     0.00003018     0.00002191     0.00024584     0.00000006
     2.75297523     2.63048148     0.00002976     0.00002396     0.00022688     0.00000005
     2.75297523     2.55480075     0.00003022     0.00002356     0.00020054     0.00000005
     2.75297523     2.47911572     0.00003070     0.00002440     0.00024330     0.00000005
     2.75297523     2.40342784     0.00003058     0.00002516     0.00031145     0.00000005
     2.75297523     2.32773805     0.00003063     0.00002493     0.00035102     0.00000006
     2.75297523     2.25204682     0.00003097     0.00002505     0.00038048     0.00000008
     2.75297523     2.17635441     0.00003141     0.00002340     0.00043143     0.00000008
     2.75297523     2.10066104     0.00003126     0.00002333     0.00048984     0.00000008
     2.75297523     2.02496696     0.00003102     0.00002244     0.00051941     0.00000007
     2.75297523     1.94927263     0.00003052     0.00002177     0.00051147     0.00000006
     2.75297523     1.87357771     0.00002990     0.00002064     0.00049116     0.00000006
     2.75297523     1.79788268     0.00002908     0.00001986     0.00048863     0.00000006
     2.75297523     1.72218728     0.00002865     0.00001883     0.00051610     0.00000006
     2.75297523     1.64649189     0.00002823     0.00001766     0.00056499     0.00000006
     2.75297523     1.57079637     0.00002880     0.00001648     0.00061878     0.00000007
     2.75297523     1.49510086     0.00002923     0.00001514     0.00066826     0.00000007
     2.75297523     1.41940534     0.00003012     0.00001449     0.00071044     0.00000007
     2.75297523     1.34371006     0.00003098     0.00001338     0.00073753     0.00000007
     2.75297523     1.26801491     0.00003150     0.00001288     0.00073999     0.00000007
     2.75297523     1.19231999     0.00003289     0.00001237     0.00072013     0.00000007
     2.75297523     1.11662555     0.00003468     0.00001181     0.00068967     0.00000007
     2.75297523     1.04093158     0.00003825     0.00001184     0.00065311     0.00000006
     2.75297523     0.96523833     0.00004239     0.00001147     0.00060454     0.00000006
     2.75297523     0.88954592     0.00004594     0.00001180     0.00054318     0.00000006
     2.75297523     0.81385458     0.00005141     0.00001268     0.00049028     0.00000007
     2.75297523     0.73816472     0.00005877     0.00001430     0.00048471     0.00000007
     2.75297523     0.66247696     0.00006651     0.00001752     0.00051941     0.00000008
     2.75297523     0.58679199     0.00007317     0.00002184     0.00048417     0.00000009
     2.75297523     0.51111120     0.00007896     0.00002696     0.00035985     0.00000009
     2.75297523     0.43543667     0.00008710     0.00003145     0.00033361     0.00000010
     2.75297523     0.35977238     0.00009358     0.00003631     0.00039555     0.00000011
     2.75297523     0.28412646     0.00010336     0.00004246     0.00032659     0.00000010
     2.75297523     0.20851851     0.00012045     0.00005649     0.00018504     0.00000008
     2.75297523     0.13301072     0.00011785     0.00005929     0.00022124     0.00000006
     2.75297523     0.05794620     0.00009535     0.00004868     0.00020740     0.00000006
 
     2.68543744     3.08364654     0.00001846     0.00001060     0.00006086     0.00000003
     2.68543744     3.00858188     0.00003061     0.00002844     0.00009005     0.00000005
     2.68543744     2.93307424     0.00002635     0.00002544     0.00007292     0.00000006
     2.68543744     2.85746622     0.00002999     0.00002660     0.00010258     0.00000006
     2.68543744     2.78182030     0.00002704     0.00002655     0.00022392     0.00000006
     2.68543744     2.70615602     0.00003102     0.00002442     0.00033475     0.00000006
     2.68543744     2.63048148     0.00002906     0.00002711     0.00032773     0.00000006
     2.68543744     2.55480075     0.00003118     0.00002674     0.00027362     0.00000005
     2.68543744     2.47911572     0.00003077     0.00002766     0.00028597     0.00000005
     2.68543744     2.40342784     0.00003136     0.00002839     0.00033935     0.00000005
     2.68543744     2.32773805     0.00003192     0.00002777     0.00037511     0.00000006
     2.68543744     2.25204682     0.00003321     0.00002838     0.00041009     0.00000008
     2.68543744     2.17635441     0.00003321     0.00002679     0.00047402     0.00000008
     2.68543744     2.10066104     0.00003443     0.00002647     0.00054340     0.00000007
     2.68543744     2.02496696     0.00003389     0.00002535     0.00057430     0.00000007
     2.68543744     1.94927263     0.00003477     0.00002443     0.00056015     0.00000006
     2.68543744     1.87357771     0.00003381     0.00002266     0.00053256     0.00000006
     2.68543744     1.79788268     0.00003315     0.00002175     0.00052552     0.00000006
     2.68543744     1.72218728     0.00003288     0.00002071     0.00055201     0.00000006
     2.68543744     1.64649189     0.00003155     0.00001917     0.00060250     0.00000006
     2.68543744     1.57079637     0.00003149     0.00001802     0.00065830     0.00000007
     2.68543744     1.49510086     0.00003095     0.00001677     0.00070794     0.00000007
     2.68543744     1.41940534     0.00003195     0.00001623     0.00074704     0.00000007
     2.68543744     1.34371006     0.00003322     0.00001525     0.00076684     0.00000007
     2.68543744     1.26801491     0.00003429     0.00001514     0.00075882     0.00000007
     2.68543744     1.19231999     0.00003641     0.00001433     0.00072993     0.00000007
     2.68543744     1.11662555     0.00003765     0.00001385     0.00069697     0.00000007
     2.68543744     1.04093158     0.00004165     0.00001397     0.00066412     0.00000006
     2.68543744     0.96523833     0.00004650     0.00001356     0.00061876     0.00000006
     2.68543744     0.88954592     0.00005221     0.00001394     0.00055218     0.00000006
     2.68543744     0.81385458     0.00005882     0.00001529     0.00048294     0.00000006
     2.68543744     0.73816472     0.00006369     0.00001723     0.00045590     0.00000007
     2.68543744     0.66247696     0.00006853     0.00002067     0.00047990     0.00000007
     2.68543744     0.58679199     0.00007293     0.00002466     0.00046311     0.00000008
     2.68543744     0.51111120     0.00007801     0.00002860     0.00036371     0.00000008
     2.68543744     0.43543667     0.00008713     0.00003140     0.00031627     0.00000009
     2.68543744     0.35977238     0.00009422     0.00003367     0.00033567     0.00000009
     2.68543744     0.28412646     0.00009780     0.00003611     0.00027994     0.00000008
     2.68543744     0.20851851     0.00009975     0.00004204     0.00017675     0.00000007
     2.68543744     0.13301072     0.00008812     0.00003950     0.00018321     0.00000005
     2.68543744     0.05794620     0.00006238     0.00002678     0.00014520     0.00000004
 
     2.61789393     3.08364654     0.00001958     0.00001149     0.00008083     0.00000003
     2.61789393     3.00858188     0.00002822     0.00002498     0.00012467     0.00000005
     2.61789393     2.93307424     0.00002970     0.00003136     0.00010275     0.00000006
     2.61789393     2.85746622     0.00002881     0.00002650     0.00012293     0.00000006
     2.61789393     2.78182030     0.00002834     0.00002842     0.00026119     0.00000007
     2.61789393     2.70615602     0.00003096     0.00002649     0.00041690     0.00000007
     2.61789393     2.63048148     0.00002909     0.00002785     0.00043581     0.00000006
     2.61789393     2.55480075     0.00003190     0.00002815     0.00036380     0.00000006
     2.61789393     2.47911572     0.00003077     0.00002891     0.00034241     0.00000005
     2.61789393     2.40342784     0.00003184     0.00002947     0.00037134     0.00000006
     2.61789393     2.32773805     0.00003288     0.00002916     0.00039450     0.00000006
     2.61789393     2.25204682     0.00003378     0.00002965     0.00042796     0.00000007
     2.61789393     2.17635441     0.00003487     0.00002838     0.00049867     0.00000007
     2.61789393     2.10066104     0.00003611     0.00002781     0.00057473     0.00000007
     2.61789393     2.02496696     0.00003656     0.00002641     0.00060629     0.00000006
     2.61789393     1.94927263     0.00003707     0.00002520     0.00058849     0.00000006
     2.61789393     1.87357771     0.00003709     0.00002320     0.00055746     0.00000006
     2.61789393     1.79788268     0.00003644     0.00002231     0.00054886     0.00000006
     2.61789393     1.72218728     0.00003647     0.00002137     0.00057476     0.00000006
     2.61789393     1.64649189     0.00003492     0.00002028     0.00062460     0.00000006
     2.61789393     1.57079637     0.00003491     0.00001924     0.00067918     0.00000006
     2.61789393     1.49510086     0.00003390     0.00001859     0.00072625     0.00000007
     2.61789393     1.41940534     0.00003461     0.00001805     0.00076009     0.00000007
     2.61789393     1.34371006     0.00003541     0.00001740     0.00077119     0.00000007
     2.61789393     1.26801491     0.00003699     0.00001712     0.00075268     0.00000007
     2.61789393     1.19231999     0.00004019     0.00001633     0.00071578     0.00000007
     2.61789393     1.11662555     0.00004264     0.00001594     0.00068105     0.00000006
     2.61789393     1.04093158     0.00004649     0.00001628     0.00065239     0.00000006
     2.61789393     0.96523833     0.00005052     0.00001580     0.00061200     0.00000006
     2.61789393     0.88954592     0.00005649     0.00001642     0.00054392     0.00000006
     2.61789393     0.81385458     0.00006280     0.00001788     0.00046275     0.00000006
     2.61789393     0.73816472     0.00006634     0.00002020     0.00041670     0.00000006
     2.61789393     0.66247696     0.00006884     0.00002291     0.00042833     0.00000006
     2.61789393     0.58679199     0.00007129     0.00002630     0.00042717     0.00000007
     2.61789393     0.51111120     0.00007701     0.00002957     0.00035698     0.00000007
     2.61789393     0.43543667     0.00008544     0.00003110     0.00030102     0.00000008
     2.61789393     0.35977238     0.00009059     0.00003168     0.00028747     0.00000007
     2.61789393     0.28412646     0.00008751     0.00003169     0.00023880     0.00000007
     2.61789393     0.20851851     0.00008108     0.00003210     0.00017205     0.00000006
     2.61789393     0.13301072     0.00006809     0.00002757     0.00015888     0.00000005
     2.61789393     0.05794620     0.00004526     0.00001604     0.00010569     0.00000003
 
     2.55034661     3.08364654     0.00002263     0.00001315     0.00010146     0.00000003
     2.55034661     3.00858188     0.00002437     0.00002211     0.00016647     0.00000005
     2.55034661     2.93307424     0.00003469     0.00003681     0.00014962     0.00000006
     2.55034661     2.85746622     0.00002752     0.00002695     0.00015735     0.00000006
     2.55034661     2.78182030     0.00003014     0.00002864     0.00029086     0.00000007
     2.55034661     2.70615602     0.00003041     0.00002800     0.00047489     0.00000007
     2.55034661     2.63048148     0.00002981     0.00002719     0.00052850     0.00000007
     2.55034661     2.55480075     0.00003151     0.00002788     0.00045798     0.00000006
     2.55034661     2.47911572     0.00003107     0.00002860     0.00041078     0.00000006
     2.55034661     2.40342784     0.00003141     0.00002860     0.00041129     0.00000006
     2.55034661     2.32773805     0.00003364     0.00002892     0.00041474     0.00000007
     2.55034661     2.25204682     0.00003362     0.00002863     0.00043919     0.00000007
     2.55034661     2.17635441     0.00003651     0.00002773     0.00050863     0.00000007
     2.55034661     2.10066104     0.00003697     0.00002723     0.00058513     0.00000006
     2.55034661     2.02496696     0.00003872     0.00002600     0.00061589     0.00000006
     2.55034661     1.94927263     0.00003876     0.00002493     0.00059744     0.00000006
     2.55034661     1.87357771     0.00003930     0.00002354     0.00056753     0.00000006
     2.55034661     1.79788268     0.00003924     0.00002284     0.00056084     0.00000006
     2.55034661     1.72218728     0.00003886     0.00002204     0.00058696     0.00000006
     2.55034661     1.64649189     0.00003818     0.00002122     0.00063440     0.00000006
     2.55034661     1.57079637     0.00003823     0.00002037     0.00068506     0.00000006
     2.55034661     1.49510086     0.00003789     0.00001996     0.00072734     0.00000006
     2.55034661     1.41940534     0.00003860     0.00001966     0.00075465     0.00000007
     2.55034661     1.34371006     0.00003885     0.00001902     0.00075721     0.00000007
     2.55034661     1.26801491     0.00004023     0.00001844     0.00072997     0.00000007
     2.55034661     1.19231999     0.00004356     0.00001773     0.00068693     0.00000006
     2.55034661     1.11662555     0.00004699     0.00001753     0.00065060     0.00000006
     2.55034661     1.04093158     0.00005130     0.00001793     0.00062526     0.00000006
     2.55034661     0.96523833     0.00005601     0.00001781     0.00059059     0.00000006
     2.55034661     0.88954592     0.00005954     0.00001852     0.00052494     0.00000006
     2.55034661     0.81385458     0.00006311     0.00001965     0.00043769     0.00000006
     2.55034661     0.73816472     0.00006611     0.00002187     0.00037701     0.00000006
     2.55034661     0.66247696     0.00006782     0.00002364     0.00037550     0.00000006
     2.55034661     0.58679199     0.00007078     0.00002664     0.00038362     0.00000006
     2.55034661     0.51111120     0.00007619     0.00002899     0.00034147     0.00000007
     2.55034661     0.43543667     0.00008160     0.00002981     0.00028944     0.00000007
     2.55034661     0.35977238     0.00008463     0.00002988     0.00025440     0.00000006
     2.55034661     0.28412646     0.00007675     0.00002827     0.00020635     0.00000006
     2.55034661     0.20851851     0.00006775     0.00002603     0.00016864     0.00000005
     2.55034661     0.13301072     0.00005597     0.00002196     0.00015016     0.00000005
     2.55034661     0.05794620     0.00003663     0.00001131     0.00008678     0.00000003
 
     2.48279691     3.08364654     0.00002602     0.00001410     0.00011964     0.00000003
     2.48279691     3.00858188     0.00002262     0.00002041     0.00021202     0.00000005
     2.48279691     2.93307424     0.00003819     0.00003810     0.00021795     0.00000006
     2.48279691     2.85746622     0.00002809     0.00002926     0.00022087     0.00000006
     2.48279691     2.78182030     0.00003171     0.00002781     0.00032591     0.00000007
     2.48279691     2.70615602     0.00002944     0.00002836     0.00050429     0.00000007
     2.48279691     2.63048148     0.00003057     0.00002682     0.00058711     0.00000007
     2.48279691     2.55480075     0.00003066     0.00002646     0.00053846     0.00000007
     2.48279691     2.47911572     0.00003142     0.00002751     0.00048235     0.00000006
     2.48279691     2.40342784     0.00003102     0.00002724     0.00045801     0.00000006
     2.48279691     2.32773805     0.00003326     0.00002750     0.00043898     0.00000007
     2.48279691     2.25204682     0.00003426     0.00002693     0.00044898     0.00000007
     2.48279691     2.17635441     0.00003625     0.00002630     0.00050927     0.00000006
     2.48279691     2.10066104     0.00003824     0.00002608     0.00057917     0.00000006
     2.48279691     2.02496696     0.00003956     0.00002515     0.00060693     0.00000006
     2.48279691     1.94927263     0.00004041     0.00002449     0.00059041     0.00000006
     2.48279691     1.87357771     0.00004093     0.00002389     0.00056585     0.00000006
     2.48279691     1.79788268     0.00004122     0.00002321     0.00056409     0.00000006
     2.48279691     1.72218728     0.00004068     0.00002253     0.00059115     0.00000006
     2.48279691     1.64649189     0.00004028     0.00002161     0.00063502     0.00000006
     2.48279691     1.57079637     0.00004081     0.00002094     0.00067988     0.00000006
     2.48279691     1.49510086     0.00004110     0.00002064     0.00071585     0.00000006
     2.48279691     1.41940534     0.00004234     0.00002041     0.00073629     0.00000006
     2.48279691     1.34371006     0.00004359     0.00002007     0.00073179     0.00000006
     2.48279691     1.26801491     0.00004525     0.00001973     0.00069871     0.00000006
     2.48279691     1.19231999     0.00004823     0.00001906     0.00065171     0.00000006
     2.48279691     1.11662555     0.00005126     0.00001897     0.00061358     0.00000006
     2.48279691     1.04093158     0.00005574     0.00001907     0.00058999     0.00000006
     2.48279691     0.96523833     0.00006075     0.00001926     0.00056101     0.00000006
     2.48279691     0.88954592     0.00006337     0.00002002     0.00050136     0.00000006
     2.48279691     0.81385458     0.00006470     0.00002052     0.00041444     0.00000005
     2.48279691     0.73816472     0.00006509     0.00002206     0.00034509     0.00000005
     2.48279691     0.66247696     0.00006705     0.00002309     0.00033186     0.00000005
     2.48279691     0.58679199     0.00007107     0.00002539     0.00034350     0.00000006
     2.48279691     0.51111120     0.00007588     0.00002712     0.00032233     0.00000006
     2.48279691     0.43543667     0.00007871     0.00002765     0.00027720     0.00000006
     2.48279691     0.35977238     0.00007720     0.00002755     0.00023033     0.00000005
     2.48279691     0.28412646     0.00006721     0.00002524     0.00018315     0.00000005
     2.48279691     0.20851851     0.00005828     0.00002246     0.00016553     0.00000005
     2.48279691     0.13301072     0.00004901     0.00001945     0.00015020     0.00000004
     2.48279691     0.05794620     0.00003202     0.00000928     0.00008165     0.00000003
 
     2.41524553     3.08364654     0.00002829     0.00001445     0.00013260     0.00000003
     2.41524553     3.00858188     0.00002381     0.00002003     0.00025511     0.00000005
     2.41524553     2.93307424     0.00003917     0.00003450     0.00030482     0.00000006
     2.41524553     2.85746622     0.00002968     0.00003228     0.00032505     0.00000006
     2.41524553     2.78182030     0.00003334     0.00002682     0.00038952     0.00000007
     2.41524553     2.70615602     0.00002904     0.00002784     0.00052076     0.00000007
     2.41524553     2.63048148     0.00003147     0.00002700     0.00060856     0.00000007
     2.41524553     2.55480075     0.00003054     0.00002572     0.00059117     0.00000007
     2.41524553     2.47911572     0.00003149     0.00002665     0.00054437     0.00000007
     2.41524553     2.40342784     0.00003131     0.00002663     0.00050512     0.00000007
     2.41524553     2.32773805     0.00003206     0.00002651     0.00046659     0.00000007
     2.41524553     2.25204682     0.00003422     0.00002615     0.00046050     0.00000007
     2.41524553     2.17635441     0.00003467     0.00002529     0.00050592     0.00000006
     2.41524553     2.10066104     0.00003855     0.00002529     0.00056302     0.00000006
     2.41524553     2.02496696     0.00003964     0.00002456     0.00058529     0.00000006
     2.41524553     1.94927263     0.00004184     0.00002402     0.00057240     0.00000006
     2.41524553     1.87357771     0.00004258     0.00002418     0.00055628     0.00000006
     2.41524553     1.79788268     0.00004296     0.00002365     0.00056141     0.00000006
     2.41524553     1.72218728     0.00004274     0.00002315     0.00058971     0.00000006
     2.41524553     1.64649189     0.00004216     0.00002250     0.00062929     0.00000006
     2.41524553     1.57079637     0.00004261     0.00002155     0.00066736     0.00000006
     2.41524553     1.49510086     0.00004352     0.00002153     0.00069634     0.00000006
     2.41524553     1.41940534     0.00004531     0.00002071     0.00071038     0.00000006
     2.41524553     1.34371006     0.00004781     0.00002076     0.00070105     0.00000006
     2.41524553     1.26801491     0.00005085     0.00002099     0.00066538     0.00000006
     2.41524553     1.19231999     0.00005373     0.00002055     0.00061658     0.00000006
     2.41524553     1.11662555     0.00005700     0.00002078     0.00057637     0.00000006
     2.41524553     1.04093158     0.00005940     0.00002030     0.00055284     0.00000006
     2.41524553     0.96523833     0.00006328     0.00002023     0.00052895     0.00000006
     2.41524553     0.88954592     0.00006553     0.00002078     0.00047780     0.00000006
     2.41524553     0.81385458     0.00006597     0.00002074     0.00039680     0.00000005
     2.41524553     0.73816472     0.00006574     0.00002171     0.00032469     0.00000005
     2.41524553     0.66247696     0.00006730     0.00002208     0.00030207     0.00000005
     2.41524553     0.58679199     0.00007213     0.00002318     0.00031254     0.00000005
     2.41524553     0.51111120     0.00007556     0.00002454     0.00030376     0.00000006
     2.41524553     0.43543667     0.00007435     0.00002489     0.00026472     0.00000005
     2.41524553     0.35977238     0.00006845     0.00002493     0.00021330     0.00000005
     2.41524553     0.28412646     0.00005758     0.00002277     0.00016844     0.00000004
     2.41524553     0.20851851     0.00005014     0.00002025     0.00016241     0.00000005
     2.41524553     0.13301072     0.00004380     0.00001796     0.00015361     0.00000004
     2.41524553     0.05794620     0.00002788     0.00000859     0.00008450     0.00000003
 
     2.34769249     3.08364654     0.00002944     0.00001448     0.00014108     0.00000003
     2.34769249     3.00858188     0.00002577     0.00002042     0.00029030     0.00000005
     2.34769249     2.93307424     0.00003889     0.00002962     0.00039655     0.00000007
     2.34769249     2.85746622     0.00003095     0.00003346     0.00046398     0.00000007
     2.34769249     2.78182030     0.00003475     0.00002636     0.00049826     0.00000008
     2.34769249     2.70615602     0.00002974     0.00002773     0.00055159     0.00000008
     2.34769249     2.63048148     0.00003269     0.00002742     0.00060753     0.00000008
     2.34769249     2.55480075     0.00003110     0.00002642     0.00061233     0.00000007
     2.34769249     2.47911572     0.00003176     0.00002717     0.00058550     0.00000007
     2.34769249     2.40342784     0.00003107     0.00002726     0.00054364     0.00000007
     2.34769249     2.32773805     0.00003169     0.00002704     0.00049357     0.00000007
     2.34769249     2.25204682     0.00003279     0.00002655     0.00047403     0.00000007
     2.34769249     2.17635441     0.00003432     0.00002541     0.00050223     0.00000006
     2.34769249     2.10066104     0.00003833     0.00002529     0.00054257     0.00000006
     2.34769249     2.02496696     0.00004047     0.00002481     0.00055742     0.00000006
     2.34769249     1.94927263     0.00004360     0.00002424     0.00054886     0.00000006
     2.34769249     1.87357771     0.00004474     0.00002466     0.00054268     0.00000006
     2.34769249     1.79788268     0.00004602     0.00002434     0.00055541     0.00000006
     2.34769249     1.72218728     0.00004650     0.00002389     0.00058474     0.00000006
     2.34769249     1.64649189     0.00004646     0.00002359     0.00061966     0.00000006
     2.34769249     1.57079637     0.00004642     0.00002214     0.00065070     0.00000006
     2.34769249     1.49510086     0.00004699     0.00002207     0.00067279     0.00000006
     2.34769249     1.41940534     0.00004866     0.00002066     0.00068146     0.00000006
     2.34769249     1.34371006     0.00005143     0.00002073     0.00066972     0.00000006
     2.34769249     1.26801491     0.00005493     0.00002116     0.00063440     0.00000006
     2.34769249     1.19231999     0.00005891     0.00002120     0.00058565     0.00000006
     2.34769249     1.11662555     0.00006279     0.00002208     0.00054337     0.00000006
     2.34769249     1.04093158     0.00006397     0.00002169     0.00051862     0.00000006
     2.34769249     0.96523833     0.00006453     0.00002144     0.00049877     0.00000006
     2.34769249     0.88954592     0.00006438     0.00002130     0.00045698     0.00000006
     2.34769249     0.81385458     0.00006553     0.00002084     0.00038520     0.00000005
     2.34769249     0.73816472     0.00006723     0.00002113     0.00031443     0.00000005
     2.34769249     0.66247696     0.00006966     0.00002078     0.00028425     0.00000005
     2.34769249     0.58679199     0.00007310     0.00002092     0.00029040     0.00000005
     2.34769249     0.51111120     0.00007248     0.00002201     0.00028932     0.00000005
     2.34769249     0.43543667     0.00006701     0.00002219     0.00025746     0.00000005
     2.34769249     0.35977238     0.00005811     0.00002252     0.00020446     0.00000004
     2.34769249     0.28412646     0.00004900     0.00002070     0.00015986     0.00000004
     2.34769249     0.20851851     0.00004338     0.00001896     0.00015992     0.00000004
     2.34769249     0.13301072     0.00003928     0.00001673     0.00015931     0.00000004
     2.34769249     0.05794620     0.00002353     0.00000840     0.00009167     0.00000003
 
     2.28013873     3.08364654     0.00003014     0.00001423     0.00015332     0.00000003
     2.28013873     3.00858188     0.00002714     0.00002069     0.00032150     0.00000006
     2.28013873     2.93307424     0.00003848     0.00002754     0.00047528     0.00000007
     2.28013873     2.85746622     0.00003221     0.00003285     0.00060875     0.00000008
     2.28013873     2.78182030     0.00003566     0.00002692     0.00064329     0.00000008
     2.28013873     2.70615602     0.00003106     0.00002853     0.00061577     0.00000008
     2.28013873     2.63048148     0.00003345     0.00002866     0.00060727     0.00000008
     2.28013873     2.55480075     0.00003133     0.00002774     0.00061001     0.00000008
     2.28013873     2.47911572     0.00003216     0.00002910     0.00060113     0.00000008
     2.28013873     2.40342784     0.00003111     0.00002851     0.00056625     0.00000008
     2.28013873     2.32773805     0.00003256     0.00002823     0.00051477     0.00000007
     2.28013873     2.25204682     0.00003312     0.00002736     0.00048740     0.00000007
     2.28013873     2.17635441     0.00003579     0.00002632     0.00049944     0.00000006
     2.28013873     2.10066104     0.00003936     0.00002587     0.00052214     0.00000006
     2.28013873     2.02496696     0.00004246     0.00002564     0.00052888     0.00000006
     2.28013873     1.94927263     0.00004616     0.00002460     0.00052456     0.00000006
     2.28013873     1.87357771     0.00004826     0.00002474     0.00052828     0.00000006
     2.28013873     1.79788268     0.00005049     0.00002432     0.00054812     0.00000006
     2.28013873     1.72218728     0.00005211     0.00002392     0.00057792     0.00000006
     2.28013873     1.64649189     0.00005318     0.00002361     0.00060804     0.00000006
     2.28013873     1.57079637     0.00005336     0.00002220     0.00063238     0.00000006
     2.28013873     1.49510086     0.00005403     0.00002195     0.00064825     0.00000006
     2.28013873     1.41940534     0.00005518     0.00002067     0.00065289     0.00000006
     2.28013873     1.34371006     0.00005655     0.00002060     0.00064089     0.00000006
     2.28013873     1.26801491     0.00005870     0.00002064     0.00060818     0.00000006
     2.28013873     1.19231999     0.00006113     0.00002102     0.00056102     0.00000006
     2.28013873     1.11662555     0.00006416     0.00002204     0.00051709     0.00000006
     2.28013873     1.04093158     0.00006466     0.00002241     0.00049045     0.00000006
     2.28013873     0.96523833     0.00006453     0.00002270     0.00047330     0.00000006
     2.28013873     0.88954592     0.00006283     0.00002217     0.00044015     0.00000006
     2.28013873     0.81385458     0.00006391     0.00002153     0.00037859     0.00000005
     2.28013873     0.73816472     0.00006699     0.00002071     0.00031151     0.00000005
     2.28013873     0.66247696     0.00007045     0.00001978     0.00027541     0.00000005
     2.28013873     0.58679199     0.00007129     0.00001944     0.00027585     0.00000005
     2.28013873     0.51111120     0.00006654     0.00002024     0.00028010     0.00000005
     2.28013873     0.43543667     0.00005829     0.00001998     0.00025621     0.00000005
     2.28013873     0.35977238     0.00004958     0.00002020     0.00020253     0.00000004
     2.28013873     0.28412646     0.00004316     0.00001874     0.00015676     0.00000004
     2.28013873     0.20851851     0.00003890     0.00001814     0.00016021     0.00000004
     2.28013873     0.13301072     0.00003468     0.00001561     0.00016787     0.00000004
     2.28013873     0.05794620     0.00001951     0.00000814     0.00010179     0.00000003
 
     2.21258378     3.08364654     0.00003057     0.00001413     0.00018602     0.00000003
     2.21258378     3.00858188     0.00002756     0.00002181     0.00036981     0.00000006
     2.21258378     2.93307424     0.00003880     0.00002907     0.00053628     0.00000008
     2.21258378     2.85746622     0.00003292     0.00003276     0.00072280     0.00000009
     2.21258378     2.78182030     0.00003626     0.00002920     0.00078977     0.00000009
     2.21258378     2.70615602     0.00003184     0.00003025     0.00070977     0.00000009
     2.21258378     2.63048148     0.00003335     0.00003055     0.00062608     0.00000008
     2.21258378     2.55480075     0.00003145     0.00002947     0.00059992     0.00000008
     2.21258378     2.47911572     0.00003238     0.00003041     0.00059573     0.00000008
     2.21258378     2.40342784     0.00003218     0.00002973     0.00057089     0.00000008
     2.21258378     2.32773805     0.00003354     0.00002879     0.00052637     0.00000007
     2.21258378     2.25204682     0.00003554     0.00002822     0.00049742     0.00000007
     2.21258378     2.17635441     0.00003747     0.00002740     0.00049675     0.00000006
     2.21258378     2.10066104     0.00004148     0.00002670     0.00050388     0.00000006
     2.21258378     2.02496696     0.00004501     0.00002632     0.00050343     0.00000006
     2.21258378     1.94927263     0.00004967     0.00002501     0.00050292     0.00000006
     2.21258378     1.87357771     0.00005315     0.00002450     0.00051528     0.00000006
     2.21258378     1.79788268     0.00005624     0.00002393     0.00054092     0.00000006
     2.21258378     1.72218728     0.00005894     0.00002364     0.00057041     0.00000006
     2.21258378     1.64649189     0.00006053     0.00002347     0.00059580     0.00000006
     2.21258378     1.57079637     0.00006134     0.00002231     0.00061412     0.00000006
     2.21258378     1.49510086     0.00006308     0.00002233     0.00062480     0.00000006
     2.21258378     1.41940534     0.00006384     0.00002144     0.00062682     0.00000006
     2.21258378     1.34371006     0.00006436     0.00002146     0.00061614     0.00000006
     2.21258378     1.26801491     0.00006412     0.00002115     0.00058747     0.00000006
     2.21258378     1.19231999     0.00006353     0.00002141     0.00054315     0.00000006
     2.21258378     1.11662555     0.00006290     0.00002166     0.00049851     0.00000006
     2.21258378     1.04093158     0.00006199     0.00002214     0.00046987     0.00000006
     2.21258378     0.96523833     0.00006183     0.00002286     0.00045398     0.00000006
     2.21258378     0.88954592     0.00006214     0.00002256     0.00042774     0.00000005
     2.21258378     0.81385458     0.00006358     0.00002217     0.00037596     0.00000005
     2.21258378     0.73816472     0.00006603     0.00002059     0.00031400     0.00000005
     2.21258378     0.66247696     0.00006801     0.00001956     0.00027391     0.00000005
     2.21258378     0.58679199     0.00006632     0.00001884     0.00026826     0.00000005
     2.21258378     0.51111120     0.00005969     0.00001917     0.00027466     0.00000005
     2.21258378     0.43543667     0.00005211     0.00001846     0.00025696     0.00000005
     2.21258378     0.35977238     0.00004424     0.00001818     0.00020484     0.00000004
     2.21258378     0.28412646     0.00003923     0.00001722     0.00016019     0.00000004
     2.21258378     0.20851851     0.00003525     0.00001751     0.00016503     0.00000004
     2.21258378     0.13301072     0.00003012     0.00001453     0.00017894     0.00000004
     2.21258378     0.05794620     0.00001683     0.00000773     0.00011419     0.00000003
 
     2.14502859     3.08364654     0.00003061     0.00001428     0.00025635     0.00000004
     2.14502859     3.00858188     0.00002744     0.00002431     0.00046718     0.00000007
     2.14502859     2.93307424     0.00003998     0.00003189     0.00059992     0.00000009
     2.14502859     2.85746622     0.00003289     0.00003387     0.00079033     0.00000010
     2.14502859     2.78182030     0.00003685     0.00003188     0.00090004     0.00000010
     2.14502859     2.70615602     0.00003191     0.00003267     0.00081177     0.00000010
     2.14502859     2.63048148     0.00003313     0.00003190     0.00066966     0.00000009
     2.14502859     2.55480075     0.00003203     0.00003175     0.00059811     0.00000008
     2.14502859     2.47911572     0.00003257     0.00003072     0.00058062     0.00000008
     2.14502859     2.40342784     0.00003305     0.00003043     0.00056149     0.00000008
     2.14502859     2.32773805     0.00003430     0.00002914     0.00052749     0.00000007
     2.14502859     2.25204682     0.00003673     0.00002886     0.00050139     0.00000007
     2.14502859     2.17635441     0.00003832     0.00002840     0.00049230     0.00000006
     2.14502859     2.10066104     0.00004304     0.00002766     0.00048801     0.00000006
     2.14502859     2.02496696     0.00004715     0.00002708     0.00048272     0.00000006
     2.14502859     1.94927263     0.00005344     0.00002604     0.00048567     0.00000006
     2.14502859     1.87357771     0.00005844     0.00002484     0.00050476     0.00000006
     2.14502859     1.79788268     0.00006241     0.00002416     0.00053445     0.00000006
     2.14502859     1.72218728     0.00006591     0.00002378     0.00056292     0.00000007
     2.14502859     1.64649189     0.00006803     0.00002379     0.00058384     0.00000007
     2.14502859     1.57079637     0.00006877     0.00002270     0.00059702     0.00000007
     2.14502859     1.49510086     0.00007141     0.00002326     0.00060369     0.00000007
     2.14502859     1.41940534     0.00007114     0.00002272     0.00060426     0.00000006
     2.14502859     1.34371006     0.00007078     0.00002307     0.00059587     0.00000006
     2.14502859     1.26801491     0.00006880     0.00002301     0.00057202     0.00000006
     2.14502859     1.19231999     0.00006648     0.00002322     0.00053154     0.00000006
     2.14502859     1.11662555     0.00006367     0.00002291     0.00048741     0.00000006
     2.14502859     1.04093158     0.00006079     0.00002253     0.00045711     0.00000005
     2.14502859     0.96523833     0.00005930     0.00002259     0.00044112     0.00000005
     2.14502859     0.88954592     0.00006081     0.00002208     0.00041965     0.00000005
     2.14502859     0.81385458     0.00006313     0.00002141     0.00037651     0.00000005
     2.14502859     0.73816472     0.00006546     0.00001971     0.00032065     0.00000005
     2.14502859     0.66247696     0.00006446     0.00001893     0.00027866     0.00000005
     2.14502859     0.58679199     0.00006115     0.00001788     0.00026692     0.00000005
     2.14502859     0.51111120     0.00005420     0.00001779     0.00027157     0.00000005
     2.14502859     0.43543667     0.00004815     0.00001703     0.00025704     0.00000004
     2.14502859     0.35977238     0.00004098     0.00001656     0.00020943     0.00000004
     2.14502859     0.28412646     0.00003547     0.00001623     0.00016893     0.00000004
     2.14502859     0.20851851     0.00003164     0.00001678     0.00017311     0.00000004
     2.14502859     0.13301072     0.00002702     0.00001357     0.00018993     0.00000004
     2.14502859     0.05794620     0.00001566     0.00000736     0.00012614     0.00000003
 
     2.07747269     3.08364654     0.00003013     0.00001417     0.00036590     0.00000004
     2.07747269     3.00858188     0.00002762     0.00002659     0.00062948     0.00000008
     2.07747269     2.93307424     0.00004005     0.00003435     0.00069779     0.00000009
     2.07747269     2.85746622     0.00003251     0.00003582     0.00083007     0.00000011
     2.07747269     2.78182030     0.00003685     0.00003388     0.00096114     0.00000011
     2.07747269     2.70615602     0.00003208     0.00003448     0.00089944     0.00000011
     2.07747269     2.63048148     0.00003289     0.00003292     0.00073246     0.00000009
     2.07747269     2.55480075     0.00003276     0.00003302     0.00061471     0.00000008
     2.07747269     2.47911572     0.00003267     0.00003135     0.00056826     0.00000008
     2.07747269     2.40342784     0.00003347     0.00003014     0.00054538     0.00000008
     2.07747269     2.32773805     0.00003492     0.00003003     0.00051993     0.00000008
     2.07747269     2.25204682     0.00003652     0.00002929     0.00049817     0.00000007
     2.07747269     2.17635441     0.00003896     0.00002932     0.00048442     0.00000006
     2.07747269     2.10066104     0.00004334     0.00002862     0.00047355     0.00000006
     2.07747269     2.02496696     0.00004850     0.00002829     0.00046659     0.00000006
     2.07747269     1.94927263     0.00005539     0.00002746     0.00047302     0.00000006
     2.07747269     1.87357771     0.00006169     0.00002623     0.00049689     0.00000006
     2.07747269     1.79788268     0.00006672     0.00002518     0.00052884     0.00000007
     2.07747269     1.72218728     0.00007095     0.00002444     0.00055572     0.00000007
     2.07747269     1.64649189     0.00007290     0.00002425     0.00057268     0.00000007
     2.07747269     1.57079637     0.00007364     0.00002342     0.00058177     0.00000007
     2.07747269     1.49510086     0.00007579     0.00002415     0.00058553     0.00000007
     2.07747269     1.41940534     0.00007415     0.00002402     0.00058547     0.00000007
     2.07747269     1.34371006     0.00007242     0.00002468     0.00057972     0.00000006
     2.07747269     1.26801491     0.00007000     0.00002479     0.00056100     0.00000006
     2.07747269     1.19231999     0.00006729     0.00002508     0.00052523     0.00000006
     2.07747269     1.11662555     0.00006518     0.00002514     0.00048286     0.00000005
     2.07747269     1.04093158     0.00006317     0.00002427     0.00045140     0.00000005
     2.07747269     0.96523833     0.00006185     0.00002340     0.00043420     0.00000005
     2.07747269     0.88954592     0.00006223     0.00002196     0.00041541     0.00000005
     2.07747269     0.81385458     0.00006409     0.00002000     0.00037953     0.00000005
     2.07747269     0.73816472     0.00006558     0.00001823     0.00033035     0.00000005
     2.07747269     0.66247696     0.00006253     0.00001730     0.00028836     0.00000005
     2.07747269     0.58679199     0.00005778     0.00001614     0.00027073     0.00000005
     2.07747269     0.51111120     0.00005017     0.00001593     0.00027039     0.00000005
     2.07747269     0.43543667     0.00004375     0.00001522     0.00025637     0.00000004
     2.07747269     0.35977238     0.00003706     0.00001508     0.00021451     0.00000004
     2.07747269     0.28412646     0.00003223     0.00001549     0.00017879     0.00000004
     2.07747269     0.20851851     0.00002861     0.00001600     0.00018065     0.00000004
     2.07747269     0.13301072     0.00002541     0.00001314     0.00019691     0.00000004
     2.07747269     0.05794620     0.00001513     0.00000711     0.00013347     0.00000003
 
     2.00991654     3.08364654     0.00002833     0.00001431     0.00049063     0.00000005
     2.00991654     3.00858188     0.00002752     0.00002873     0.00083025     0.00000008
     2.00991654     2.93307424     0.00003828     0.00003517     0.00084012     0.00000010
     2.00991654     2.85746622     0.00003221     0.00003795     0.00087845     0.00000012
     2.00991654     2.78182030     0.00003639     0.00003481     0.00099170     0.00000012
     2.00991654     2.70615602     0.00003198     0.00003510     0.00096528     0.00000011
     2.00991654     2.63048148     0.00003256     0.00003372     0.00080487     0.00000010
     2.00991654     2.55480075     0.00003299     0.00003258     0.00065142     0.00000009
     2.00991654     2.47911572     0.00003256     0.00003209     0.00056694     0.00000008
     2.00991654     2.40342784     0.00003369     0.00002986     0.00052966     0.00000008
     2.00991654     2.32773805     0.00003518     0.00003039     0.00050714     0.00000007
     2.00991654     2.25204682     0.00003630     0.00002957     0.00048858     0.00000007
     2.00991654     2.17635441     0.00003922     0.00002950     0.00047257     0.00000006
     2.00991654     2.10066104     0.00004265     0.00002932     0.00045932     0.00000006
     2.00991654     2.02496696     0.00004787     0.00002932     0.00045383     0.00000006
     2.00991654     1.94927263     0.00005439     0.00002887     0.00046410     0.00000006
     2.00991654     1.87357771     0.00006101     0.00002810     0.00049119     0.00000006
     2.00991654     1.79788268     0.00006678     0.00002671     0.00052392     0.00000007
     2.00991654     1.72218728     0.00007134     0.00002538     0.00054892     0.00000007
     2.00991654     1.64649189     0.00007373     0.00002481     0.00056265     0.00000007
     2.00991654     1.57079637     0.00007365     0.00002421     0.00056877     0.00000007
     2.00991654     1.49510086     0.00007418     0.00002445     0.00057057     0.00000007
     2.00991654     1.41940534     0.00007218     0.00002445     0.00057024     0.00000006
     2.00991654     1.34371006     0.00006947     0.00002515     0.00056706     0.00000006
     2.00991654     1.26801491     0.00006704     0.00002489     0.00055352     0.00000006
     2.00991654     1.19231999     0.00006534     0.00002496     0.00052314     0.00000006
     2.00991654     1.11662555     0.00006411     0.00002526     0.00048355     0.00000005
     2.00991654     1.04093158     0.00006427     0.00002459     0.00045137     0.00000005
     2.00991654     0.96523833     0.00006498     0.00002396     0.00043220     0.00000005
     2.00991654     0.88954592     0.00006534     0.00002217     0.00041439     0.00000005
     2.00991654     0.81385458     0.00006579     0.00001937     0.00038434     0.00000005
     2.00991654     0.73816472     0.00006424     0.00001779     0.00034197     0.00000005
     2.00991654     0.66247696     0.00006066     0.00001620     0.00030140     0.00000005
     2.00991654     0.58679199     0.00005444     0.00001498     0.00027832     0.00000005
     2.00991654     0.51111120     0.00004661     0.00001472     0.00027115     0.00000005
     2.00991654     0.43543667     0.00003930     0.00001391     0.00025568     0.00000004
     2.00991654     0.35977238     0.00003260     0.00001396     0.00021861     0.00000004
     2.00991654     0.28412646     0.00002930     0.00001492     0.00018589     0.00000004
     2.00991654     0.20851851     0.00002628     0.00001549     0.00018469     0.00000004
     2.00991654     0.13301072     0.00002397     0.00001330     0.00019824     0.00000004
     2.00991654     0.05794620     0.00001435     0.00000712     0.00013451     0.00000003
 
     1.94236004     3.08364654     0.00002447     0.00001572     0.00059691     0.00000005
     1.94236004     3.00858188     0.00002775     0.00002961     0.00101524     0.00000009
     1.94236004     2.93307424     0.00003535     0.00003463     0.00100497     0.00000012
     1.94236004     2.85746622     0.00003215     0.00003990     0.00096303     0.00000013
     1.94236004     2.78182030     0.00003506     0.00003461     0.00102672     0.00000013
     1.94236004     2.70615602     0.00003117     0.00003590     0.00101907     0.00000012
     1.94236004     2.63048148     0.00003175     0.00003369     0.00087993     0.00000011
     1.94236004     2.55480075     0.00003222     0.00003224     0.00070332     0.00000009
     1.94236004     2.47911572     0.00003219     0.00003209     0.00057865     0.00000009
     1.94236004     2.40342784     0.00003350     0.00002986     0.00051885     0.00000008
     1.94236004     2.32773805     0.00003464     0.00002978     0.00049285     0.00000007
     1.94236004     2.25204682     0.00003608     0.00002946     0.00047495     0.00000007
     1.94236004     2.17635441     0.00003841     0.00002893     0.00045767     0.00000006
     1.94236004     2.10066104     0.00004172     0.00002923     0.00044479     0.00000006
     1.94236004     2.02496696     0.00004519     0.00002931     0.00044304     0.00000006
     1.94236004     1.94927263     0.00005124     0.00002961     0.00045763     0.00000006
     1.94236004     1.87357771     0.00005670     0.00002936     0.00048697     0.00000006
     1.94236004     1.79788268     0.00006211     0.00002838     0.00051947     0.00000006
     1.94236004     1.72218728     0.00006630     0.00002669     0.00054255     0.00000007
     1.94236004     1.64649189     0.00006931     0.00002572     0.00055394     0.00000007
     1.94236004     1.57079637     0.00006936     0.00002487     0.00055824     0.00000007
     1.94236004     1.49510086     0.00006958     0.00002412     0.00055880     0.00000007
     1.94236004     1.41940534     0.00006788     0.00002373     0.00055822     0.00000006
     1.94236004     1.34371006     0.00006569     0.00002412     0.00055722     0.00000006
     1.94236004     1.26801491     0.00006343     0.00002357     0.00054877     0.00000006
     1.94236004     1.19231999     0.00006259     0.00002343     0.00052422     0.00000006
     1.94236004     1.11662555     0.00006171     0.00002323     0.00048799     0.00000005
     1.94236004     1.04093158     0.00006292     0.00002235     0.00045539     0.00000005
     1.94236004     0.96523833     0.00006389     0.00002226     0.00043386     0.00000005
     1.94236004     0.88954592     0.00006441     0.00002110     0.00041587     0.00000005
     1.94236004     0.81385458     0.00006415     0.00001882     0.00039033     0.00000005
     1.94236004     0.73816472     0.00005957     0.00001792     0.00035439     0.00000005
     1.94236004     0.66247696     0.00005471     0.00001644     0.00031605     0.00000005
     1.94236004     0.58679199     0.00004762     0.00001536     0.00028822     0.00000005
     1.94236004     0.51111120     0.00004056     0.00001489     0.00027372     0.00000004
     1.94236004     0.43543667     0.00003427     0.00001399     0.00025572     0.00000004
     1.94236004     0.35977238     0.00002871     0.00001346     0.00022145     0.00000004
     1.94236004     0.28412646     0.00002580     0.00001444     0.00018908     0.00000004
     1.94236004     0.20851851     0.00002380     0.00001508     0.00018486     0.00000004
     1.94236004     0.13301072     0.00002175     0.00001320     0.00019572     0.00000004
     1.94236004     0.05794620     0.00001339     0.00000744     0.00013152     0.00000002
 
     1.87480330     3.08364654     0.00002153     0.00001637     0.00068020     0.00000006
     1.87480330     3.00858188     0.00002653     0.00003010     0.00116305     0.00000010
     1.87480330     2.93307424     0.00003263     0.00003452     0.00117320     0.00000013
     1.87480330     2.85746622     0.00003207     0.00004086     0.00109631     0.00000014
     1.87480330     2.78182030     0.00003278     0.00003418     0.00109800     0.00000013
     1.87480330     2.70615602     0.00003060     0.00003651     0.00107944     0.00000012
     1.87480330     2.63048148     0.00003044     0.00003353     0.00095578     0.00000011
     1.87480330     2.55480075     0.00003096     0.00003204     0.00076291     0.00000010
     1.87480330     2.47911572     0.00003161     0.00003214     0.00060036     0.00000009
     1.87480330     2.40342784     0.00003274     0.00002961     0.00051432     0.00000008
     1.87480330     2.32773805     0.00003386     0.00002950     0.00048007     0.00000007
     1.87480330     2.25204682     0.00003549     0.00002862     0.00046031     0.00000007
     1.87480330     2.17635441     0.00003720     0.00002856     0.00044170     0.00000006
     1.87480330     2.10066104     0.00004049     0.00002834     0.00043036     0.00000006
     1.87480330     2.02496696     0.00004236     0.00002870     0.00043338     0.00000006
     1.87480330     1.94927263     0.00004767     0.00002904     0.00045250     0.00000006
     1.87480330     1.87357771     0.00005124     0.00002964     0.00048360     0.00000006
     1.87480330     1.79788268     0.00005553     0.00002936     0.00051539     0.00000006
     1.87480330     1.72218728     0.00005886     0.00002849     0.00053675     0.00000006
     1.87480330     1.64649189     0.00006141     0.00002715     0.00054669     0.00000006
     1.87480330     1.57079637     0.00006278     0.00002626     0.00055020     0.00000006
     1.87480330     1.49510086     0.00006406     0.00002462     0.00055004     0.00000006
     1.87480330     1.41940534     0.00006354     0.00002364     0.00054899     0.00000006
     1.87480330     1.34371006     0.00006254     0.00002329     0.00054968     0.00000006
     1.87480330     1.26801491     0.00006117     0.00002289     0.00054609     0.00000006
     1.87480330     1.19231999     0.00006022     0.00002279     0.00052745     0.00000006
     1.87480330     1.11662555     0.00005901     0.00002233     0.00049472     0.00000005
     1.87480330     1.04093158     0.00005922     0.00002110     0.00046178     0.00000005
     1.87480330     0.96523833     0.00005839     0.00002050     0.00043786     0.00000005
     1.87480330     0.88954592     0.00005789     0.00001934     0.00041909     0.00000005
     1.87480330     0.81385458     0.00005732     0.00001767     0.00039689     0.00000005
     1.87480330     0.73816472     0.00005320     0.00001691     0.00036659     0.00000005
     1.87480330     0.66247696     0.00004787     0.00001610     0.00033072     0.00000005
     1.87480330     0.58679199     0.00004083     0.00001548     0.00029902     0.00000004
     1.87480330     0.51111120     0.00003449     0.00001491     0.00027784     0.00000004
     1.87480330     0.43543667     0.00003000     0.00001440     0.00025710     0.00000004
     1.87480330     0.35977238     0.00002617     0.00001332     0.00022383     0.00000004
     1.87480330     0.28412646     0.00002319     0.00001407     0.00018934     0.00000004
     1.87480330     0.20851851     0.00002170     0.00001469     0.00018228     0.00000003
     1.87480330     0.13301072     0.00001926     0.00001232     0.00019231     0.00000003
     1.87480330     0.05794620     0.00001247     0.00000786     0.00012815     0.00000002
 
     1.80724633     3.08364654     0.00001899     0.00001786     0.00078372     0.00000006
     1.80724633     3.00858188     0.00002499     0.00002973     0.00132540     0.00000011
     1.80724633     2.93307424     0.00003220     0.00003504     0.00136532     0.00000014
     1.80724633     2.85746622     0.00003129     0.00003994     0.00128482     0.00000015
     1.80724633     2.78182030     0.00003176     0.00003429     0.00122123     0.00000014
     1.80724633     2.70615602     0.00003036     0.00003541     0.00116074     0.00000013
     1.80724633     2.63048148     0.00002962     0.00003304     0.00103275     0.00000012
     1.80724633     2.55480075     0.00003043     0.00003113     0.00082294     0.00000011
     1.80724633     2.47911572     0.00003132     0.00003155     0.00062686     0.00000009
     1.80724633     2.40342784     0.00003191     0.00002942     0.00051516     0.00000008
     1.80724633     2.32773805     0.00003378     0.00002916     0.00047052     0.00000007
     1.80724633     2.25204682     0.00003449     0.00002799     0.00044724     0.00000007
     1.80724633     2.17635441     0.00003686     0.00002801     0.00042694     0.00000006
     1.80724633     2.10066104     0.00003866     0.00002758     0.00041706     0.00000006
     1.80724633     2.02496696     0.00004029     0.00002801     0.00042468     0.00000006
     1.80724633     1.94927263     0.00004422     0.00002811     0.00044810     0.00000006
     1.80724633     1.87357771     0.00004645     0.00002922     0.00048070     0.00000006
     1.80724633     1.79788268     0.00004956     0.00002917     0.00051170     0.00000006
     1.80724633     1.72218728     0.00005161     0.00002966     0.00053169     0.00000006
     1.80724633     1.64649189     0.00005325     0.00002829     0.00054096     0.00000006
     1.80724633     1.57079637     0.00005533     0.00002829     0.00054447     0.00000006
     1.80724633     1.49510086     0.00005723     0.00002636     0.00054393     0.00000006
     1.80724633     1.41940534     0.00005794     0.00002558     0.00054220     0.00000006
     1.80724633     1.34371006     0.00005828     0.00002440     0.00054405     0.00000006
     1.80724633     1.26801491     0.00005832     0.00002391     0.00054489     0.00000006
     1.80724633     1.19231999     0.00005756     0.00002325     0.00053182     0.00000006
     1.80724633     1.11662555     0.00005697     0.00002285     0.00050229     0.00000005
     1.80724633     1.04093158     0.00005584     0.00002163     0.00046899     0.00000005
     1.80724633     0.96523833     0.00005388     0.00002041     0.00044292     0.00000005
     1.80724633     0.88954592     0.00005228     0.00001834     0.00042321     0.00000005
     1.80724633     0.81385458     0.00004920     0.00001680     0.00040342     0.00000005
     1.80724633     0.73816472     0.00004536     0.00001562     0.00037766     0.00000005
     1.80724633     0.66247696     0.00004095     0.00001489     0.00034408     0.00000005
     1.80724633     0.58679199     0.00003649     0.00001426     0.00030950     0.00000005
     1.80724633     0.51111120     0.00003150     0.00001361     0.00028304     0.00000004
     1.80724633     0.43543667     0.00002846     0.00001359     0.00026008     0.00000004
     1.80724633     0.35977238     0.00002454     0.00001276     0.00022669     0.00000004
     1.80724633     0.28412646     0.00002168     0.00001352     0.00018844     0.00000003
     1.80724633     0.20851851     0.00002004     0.00001462     0.00017857     0.00000003
     1.80724633     0.13301072     0.00001747     0.00001182     0.00018995     0.00000003
     1.80724633     0.05794620     0.00001173     0.00000806     0.00012681     0.00000002
 
     1.73968935     3.08364654     0.00001778     0.00001874     0.00095604     0.00000007
     1.73968935     3.00858188     0.00002358     0.00002825     0.00157269     0.00000012
     1.73968935     2.93307424     0.00003317     0.00003650     0.00161456     0.00000015
     1.73968935     2.85746622     0.00003062     0.00003758     0.00152117     0.00000015
     1.73968935     2.78182030     0.00003217     0.00003431     0.00138608     0.00000015
     1.73968935     2.70615602     0.00003064     0.00003300     0.00126109     0.00000014
     1.73968935     2.63048148     0.00002987     0.00003177     0.00110771     0.00000013
     1.73968935     2.55480075     0.00003082     0.00003011     0.00087695     0.00000011
     1.73968935     2.47911572     0.00003130     0.00002971     0.00065270     0.00000010
     1.73968935     2.40342784     0.00003210     0.00002975     0.00051918     0.00000008
     1.73968935     2.32773805     0.00003382     0.00002788     0.00046452     0.00000007
     1.73968935     2.25204682     0.00003445     0.00002802     0.00043732     0.00000007
     1.73968935     2.17635441     0.00003696     0.00002695     0.00041512     0.00000006
     1.73968935     2.10066104     0.00003740     0.00002720     0.00040611     0.00000006
     1.73968935     2.02496696     0.00003939     0.00002667     0.00041738     0.00000006
     1.73968935     1.94927263     0.00004137     0.00002749     0.00044436     0.00000006
     1.73968935     1.87357771     0.00004294     0.00002771     0.00047823     0.00000006
     1.73968935     1.79788268     0.00004509     0.00002789     0.00050857     0.00000006
     1.73968935     1.72218728     0.00004595     0.00002870     0.00052761     0.00000006
     1.73968935     1.64649189     0.00004747     0.00002762     0.00053673     0.00000006
     1.73968935     1.57079637     0.00004912     0.00002842     0.00054069     0.00000006
     1.73968935     1.49510086     0.00005088     0.00002681     0.00054000     0.00000006
     1.73968935     1.41940534     0.00005234     0.00002658     0.00053747     0.00000006
     1.73968935     1.34371006     0.00005345     0.00002501     0.00054006     0.00000006
     1.73968935     1.26801491     0.00005380     0.00002455     0.00054463     0.00000006
     1.73968935     1.19231999     0.00005383     0.00002337     0.00053630     0.00000006
     1.73968935     1.11662555     0.00005350     0.00002254     0.00050935     0.00000006
     1.73968935     1.04093158     0.00005233     0.00002136     0.00047567     0.00000005
     1.73968935     0.96523833     0.00005100     0.00002013     0.00044789     0.00000005
     1.73968935     0.88954592     0.00004925     0.00001781     0.00042737     0.00000005
     1.73968935     0.81385458     0.00004545     0.00001650     0.00040920     0.00000005
     1.73968935     0.73816472     0.00004092     0.00001527     0.00038681     0.00000005
     1.73968935     0.66247696     0.00003582     0.00001448     0.00035508     0.00000005
     1.73968935     0.58679199     0.00003204     0.00001355     0.00031858     0.00000005
     1.73968935     0.51111120     0.00002774     0.00001268     0.00028853     0.00000004
     1.73968935     0.43543667     0.00002539     0.00001252     0.00026422     0.00000004
     1.73968935     0.35977238     0.00002136     0.00001233     0.00023036     0.00000004
     1.73968935     0.28412646     0.00001893     0.00001315     0.00018802     0.00000004
     1.73968935     0.20851851     0.00001777     0.00001469     0.00017546     0.00000003
     1.73968935     0.13301072     0.00001621     0.00001227     0.00018941     0.00000003
     1.73968935     0.05794620     0.00001082     0.00000807     0.00012799     0.00000002
 
     1.67213213     3.08364654     0.00001759     0.00001711     0.00117623     0.00000008
     1.67213213     3.00858188     0.00002164     0.00002578     0.00188247     0.00000013
     1.67213213     2.93307424     0.00003412     0.00003774     0.00189197     0.00000016
     1.67213213     2.85746622     0.00003127     0.00003477     0.00175869     0.00000017
     1.67213213     2.78182030     0.00003278     0.00003359     0.00155103     0.00000017
     1.67213213     2.70615602     0.00003172     0.00003050     0.00135832     0.00000015
     1.67213213     2.63048148     0.00003167     0.00003033     0.00117063     0.00000014
     1.67213213     2.55480075     0.00003135     0.00002850     0.00091847     0.00000012
     1.67213213     2.47911572     0.00003194     0.00002805     0.00067311     0.00000010
     1.67213213     2.40342784     0.00003301     0.00002913     0.00052382     0.00000009
     1.67213213     2.32773805     0.00003389     0.00002699     0.00046145     0.00000007
     1.67213213     2.25204682     0.00003579     0.00002771     0.00043097     0.00000007
     1.67213213     2.17635441     0.00003732     0.00002662     0.00040715     0.00000006
     1.67213213     2.10066104     0.00003801     0.00002670     0.00039846     0.00000006
     1.67213213     2.02496696     0.00004001     0.00002568     0.00041209     0.00000006
     1.67213213     1.94927263     0.00004071     0.00002642     0.00044156     0.00000006
     1.67213213     1.87357771     0.00004201     0.00002570     0.00047636     0.00000006
     1.67213213     1.79788268     0.00004333     0.00002619     0.00050626     0.00000006
     1.67213213     1.72218728     0.00004359     0.00002642     0.00052472     0.00000006
     1.67213213     1.64649189     0.00004562     0.00002524     0.00053397     0.00000006
     1.67213213     1.57079637     0.00004722     0.00002584     0.00053848     0.00000006
     1.67213213     1.49510086     0.00004876     0.00002412     0.00053774     0.00000006
     1.67213213     1.41940534     0.00005042     0.00002383     0.00053452     0.00000006
     1.67213213     1.34371006     0.00005128     0.00002227     0.00053752     0.00000006
     1.67213213     1.26801491     0.00005117     0.00002194     0.00054480     0.00000006
     1.67213213     1.19231999     0.00005059     0.00002115     0.00053994     0.00000006
     1.67213213     1.11662555     0.00004919     0.00002034     0.00051477     0.00000006
     1.67213213     1.04093158     0.00004761     0.00001940     0.00048075     0.00000005
     1.67213213     0.96523833     0.00004635     0.00001811     0.00045178     0.00000005
     1.67213213     0.88954592     0.00004442     0.00001683     0.00043071     0.00000005
     1.67213213     0.81385458     0.00004155     0.00001598     0.00041355     0.00000005
     1.67213213     0.73816472     0.00003741     0.00001496     0.00039334     0.00000005
     1.67213213     0.66247696     0.00003248     0.00001430     0.00036290     0.00000005
     1.67213213     0.58679199     0.00002780     0.00001359     0.00032527     0.00000005
     1.67213213     0.51111120     0.00002403     0.00001266     0.00029317     0.00000004
     1.67213213     0.43543667     0.00002124     0.00001226     0.00026832     0.00000004
     1.67213213     0.35977238     0.00001903     0.00001248     0.00023416     0.00000004
     1.67213213     0.28412646     0.00001685     0.00001309     0.00018867     0.00000004
     1.67213213     0.20851851     0.00001608     0.00001418     0.00017397     0.00000003
     1.67213213     0.13301072     0.00001536     0.00001227     0.00019034     0.00000003
     1.67213213     0.05794620     0.00000984     0.00000765     0.00013052     0.00000002
 
     1.60457492     3.08364654     0.00001643     0.00001505     0.00133849     0.00000009
     1.60457492     3.00858188     0.00002023     0.00002373     0.00211028     0.00000015
     1.60457492     2.93307424     0.00003426     0.00003827     0.00208532     0.00000017
     1.60457492     2.85746622     0.00003206     0.00003235     0.00191291     0.00000018
     1.60457492     2.78182030     0.00003328     0.00003317     0.00165610     0.00000018
     1.60457492     2.70615602     0.00003273     0.00002872     0.00141928     0.00000016
     1.60457492     2.63048148     0.00003353     0.00002956     0.00120733     0.00000014
     1.60457492     2.55480075     0.00003171     0.00002674     0.00094128     0.00000012
     1.60457492     2.47911572     0.00003338     0.00002762     0.00068438     0.00000011
     1.60457492     2.40342784     0.00003339     0.00002768     0.00052681     0.00000009
     1.60457492     2.32773805     0.00003485     0.00002734     0.00046029     0.00000008
     1.60457492     2.25204682     0.00003735     0.00002690     0.00042797     0.00000007
     1.60457492     2.17635441     0.00003810     0.00002752     0.00040320     0.00000006
     1.60457492     2.10066104     0.00003964     0.00002615     0.00039457     0.00000006
     1.60457492     2.02496696     0.00004167     0.00002574     0.00040930     0.00000006
     1.60457492     1.94927263     0.00004217     0.00002524     0.00044004     0.00000006
     1.60457492     1.87357771     0.00004379     0.00002424     0.00047534     0.00000006
     1.60457492     1.79788268     0.00004478     0.00002446     0.00050503     0.00000006
     1.60457492     1.72218728     0.00004486     0.00002469     0.00052323     0.00000006
     1.60457492     1.64649189     0.00004694     0.00002320     0.00053262     0.00000006
     1.60457492     1.57079637     0.00004854     0.00002366     0.00053748     0.00000007
     1.60457492     1.49510086     0.00004995     0.00002138     0.00053673     0.00000006
     1.60457492     1.41940534     0.00005173     0.00002032     0.00053310     0.00000006
     1.60457492     1.34371006     0.00005156     0.00001880     0.00053628     0.00000006
     1.60457492     1.26801491     0.00005119     0.00001856     0.00054500     0.00000006
     1.60457492     1.19231999     0.00004947     0.00001809     0.00054197     0.00000006
     1.60457492     1.11662555     0.00004764     0.00001767     0.00051771     0.00000006
     1.60457492     1.04093158     0.00004597     0.00001702     0.00048348     0.00000006
     1.60457492     0.96523833     0.00004359     0.00001611     0.00045391     0.00000005
     1.60457492     0.88954592     0.00004035     0.00001578     0.00043256     0.00000005
     1.60457492     0.81385458     0.00003650     0.00001514     0.00041589     0.00000005
     1.60457492     0.73816472     0.00003253     0.00001408     0.00039675     0.00000005
     1.60457492     0.66247696     0.00003051     0.00001329     0.00036694     0.00000005
     1.60457492     0.58679199     0.00002728     0.00001305     0.00032882     0.00000005
     1.60457492     0.51111120     0.00002520     0.00001220     0.00029584     0.00000005
     1.60457492     0.43543667     0.00002179     0.00001168     0.00027089     0.00000004
     1.60457492     0.35977238     0.00002005     0.00001180     0.00023666     0.00000004
     1.60457492     0.28412646     0.00001666     0.00001232     0.00018957     0.00000004
     1.60457492     0.20851851     0.00001572     0.00001324     0.00017370     0.00000003
     1.60457492     0.13301072     0.00001511     0.00001151     0.00019145     0.00000003
     1.60457492     0.05794620     0.00000918     0.00000664     0.00013251     0.00000002
 
     1.53701770     3.08364654     0.00001643     0.00001505     0.00133849     0.00000009
     1.53701770     3.00858188     0.00002023     0.00002373     0.00211028     0.00000015
     1.53701770     2.93307424     0.00003426     0.00003827     0.00208532     0.00000017
     1.53701770     2.85746622     0.00003206     0.00003236     0.00191291     0.00000018
     1.53701770     2.78182030     0.00003328     0.00003317     0.00165610     0.00000018
     1.53701770     2.70615602     0.00003273     0.00002872     0.00141928     0.00000016
     1.53701770     2.63048148     0.00003352     0.00002956     0.00120733     0.00000014
     1.53701770     2.55480075     0.00003171     0.00002674     0.00094128     0.00000012
     1.53701770     2.47911572     0.00003338     0.00002762     0.00068438     0.00000011
     1.53701770     2.40342784     0.00003338     0.00002768     0.00052681     0.00000009
     1.53701770     2.32773805     0.00003484     0.00002734     0.00046029     0.00000008
     1.53701770     2.25204682     0.00003735     0.00002690     0.00042797     0.00000007
     1.53701770     2.17635441     0.00003810     0.00002752     0.00040320     0.00000006
     1.53701770     2.10066104     0.00003964     0.00002615     0.00039457     0.00000006
     1.53701770     2.02496696     0.00004167     0.00002574     0.00040930     0.00000006
     1.53701770     1.94927263     0.00004217     0.00002524     0.00044004     0.00000006
     1.53701770     1.87357771     0.00004379     0.00002425     0.00047534     0.00000006
     1.53701770     1.79788268     0.00004478     0.00002446     0.00050503     0.00000006
     1.53701770     1.72218728     0.00004486     0.00002469     0.00052323     0.00000006
     1.53701770     1.64649189     0.00004694     0.00002319     0.00053262     0.00000006
     1.53701770     1.57079637     0.00004854     0.00002366     0.00053748     0.00000007
     1.53701770     1.49510086     0.00004995     0.00002138     0.00053673     0.00000006
     1.53701770     1.41940534     0.00005172     0.00002033     0.00053310     0.00000006
     1.53701770     1.34371006     0.00005156     0.00001880     0.00053628     0.00000006
     1.53701770     1.26801491     0.00005119     0.00001856     0.00054500     0.00000006
     1.53701770     1.19231999     0.00004947     0.00001809     0.00054197     0.00000006
     1.53701770     1.11662555     0.00004764     0.00001767     0.00051771     0.00000006
     1.53701770     1.04093158     0.00004597     0.00001701     0.00048348     0.00000006
     1.53701770     0.96523833     0.00004359     0.00001611     0.00045391     0.00000005
     1.53701770     0.88954592     0.00004035     0.00001578     0.00043256     0.00000005
     1.53701770     0.81385458     0.00003650     0.00001514     0.00041589     0.00000005
     1.53701770     0.73816472     0.00003253     0.00001408     0.00039675     0.00000005
     1.53701770     0.66247696     0.00003051     0.00001329     0.00036694     0.00000005
     1.53701770     0.58679199     0.00002728     0.00001306     0.00032882     0.00000005
     1.53701770     0.51111120     0.00002520     0.00001220     0.00029584     0.00000005
     1.53701770     0.43543667     0.00002179     0.00001168     0.00027089     0.00000004
     1.53701770     0.35977238     0.00002005     0.00001180     0.00023666     0.00000004
     1.53701770     0.28412646     0.00001666     0.00001232     0.00018957     0.00000004
     1.53701770     0.20851851     0.00001572     0.00001324     0.00017370     0.00000003
     1.53701770     0.13301072     0.00001511     0.00001151     0.00019145     0.00000003
     1.53701770     0.05794620     0.00000918     0.00000664     0.00013251     0.00000002
 
     1.46946049     3.08364654     0.00001759     0.00001711     0.00117623     0.00000008
     1.46946049     3.00858188     0.00002164     0.00002578     0.00188247     0.00000013
     1.46946049     2.93307424     0.00003412     0.00003774     0.00189197     0.00000016
     1.46946049     2.85746622     0.00003127     0.00003477     0.00175869     0.00000017
     1.46946049     2.78182030     0.00003278     0.00003358     0.00155103     0.00000017
     1.46946049     2.70615602     0.00003172     0.00003050     0.00135832     0.00000015
     1.46946049     2.63048148     0.00003167     0.00003033     0.00117063     0.00000014
     1.46946049     2.55480075     0.00003135     0.00002850     0.00091847     0.00000012
     1.46946049     2.47911572     0.00003194     0.00002805     0.00067311     0.00000010
     1.46946049     2.40342784     0.00003301     0.00002913     0.00052382     0.00000009
     1.46946049     2.32773805     0.00003390     0.00002698     0.00046145     0.00000007
     1.46946049     2.25204682     0.00003578     0.00002772     0.00043097     0.00000007
     1.46946049     2.17635441     0.00003732     0.00002662     0.00040715     0.00000006
     1.46946049     2.10066104     0.00003800     0.00002670     0.00039846     0.00000006
     1.46946049     2.02496696     0.00004001     0.00002568     0.00041209     0.00000006
     1.46946049     1.94927263     0.00004071     0.00002642     0.00044156     0.00000006
     1.46946049     1.87357771     0.00004201     0.00002570     0.00047636     0.00000006
     1.46946049     1.79788268     0.00004333     0.00002620     0.00050626     0.00000006
     1.46946049     1.72218728     0.00004358     0.00002642     0.00052472     0.00000006
     1.46946049     1.64649189     0.00004561     0.00002525     0.00053397     0.00000006
     1.46946049     1.57079637     0.00004722     0.00002584     0.00053848     0.00000006
     1.46946049     1.49510086     0.00004875     0.00002412     0.00053774     0.00000006
     1.46946049     1.41940534     0.00005043     0.00002383     0.00053452     0.00000006
     1.46946049     1.34371006     0.00005127     0.00002227     0.00053752     0.00000006
     1.46946049     1.26801491     0.00005117     0.00002195     0.00054480     0.00000006
     1.46946049     1.19231999     0.00005059     0.00002115     0.00053994     0.00000006
     1.46946049     1.11662555     0.00004919     0.00002034     0.00051477     0.00000006
     1.46946049     1.04093158     0.00004761     0.00001940     0.00048075     0.00000005
     1.46946049     0.96523833     0.00004635     0.00001811     0.00045178     0.00000005
     1.46946049     0.88954592     0.00004442     0.00001683     0.00043071     0.00000005
     1.46946049     0.81385458     0.00004155     0.00001598     0.00041355     0.00000005
     1.46946049     0.73816472     0.00003741     0.00001496     0.00039334     0.00000005
     1.46946049     0.66247696     0.00003248     0.00001430     0.00036290     0.00000005
     1.46946049     0.58679199     0.00002780     0.00001359     0.00032527     0.00000005
     1.46946049     0.51111120     0.00002403     0.00001266     0.00029317     0.00000004
     1.46946049     0.43543667     0.00002124     0.00001226     0.00026832     0.00000004
     1.46946049     0.35977238     0.00001902     0.00001248     0.00023416     0.00000004
     1.46946049     0.28412646     0.00001685     0.00001309     0.00018867     0.00000004
     1.46946049     0.20851851     0.00001608     0.00001418     0.00017397     0.00000003
     1.46946049     0.13301072     0.00001536     0.00001227     0.00019034     0.00000003
     1.46946049     0.05794620     0.00000984     0.00000764     0.00013052     0.00000002
 
     1.40190339     3.08364654     0.00001778     0.00001874     0.00095604     0.00000007
     1.40190339     3.00858188     0.00002358     0.00002825     0.00157270     0.00000012
     1.40190339     2.93307424     0.00003317     0.00003650     0.00161456     0.00000015
     1.40190339     2.85746622     0.00003062     0.00003758     0.00152117     0.00000015
     1.40190339     2.78182030     0.00003217     0.00003431     0.00138608     0.00000015
     1.40190339     2.70615602     0.00003064     0.00003300     0.00126109     0.00000014
     1.40190339     2.63048148     0.00002987     0.00003177     0.00110771     0.00000013
     1.40190339     2.55480075     0.00003082     0.00003011     0.00087695     0.00000011
     1.40190339     2.47911572     0.00003130     0.00002971     0.00065270     0.00000010
     1.40190339     2.40342784     0.00003210     0.00002975     0.00051918     0.00000008
     1.40190339     2.32773805     0.00003382     0.00002788     0.00046452     0.00000007
     1.40190339     2.25204682     0.00003445     0.00002802     0.00043732     0.00000007
     1.40190339     2.17635441     0.00003696     0.00002695     0.00041512     0.00000006
     1.40190339     2.10066104     0.00003739     0.00002720     0.00040611     0.00000006
     1.40190339     2.02496696     0.00003939     0.00002667     0.00041738     0.00000006
     1.40190339     1.94927263     0.00004138     0.00002748     0.00044436     0.00000006
     1.40190339     1.87357771     0.00004294     0.00002771     0.00047823     0.00000006
     1.40190339     1.79788268     0.00004509     0.00002789     0.00050857     0.00000006
     1.40190339     1.72218728     0.00004595     0.00002871     0.00052761     0.00000006
     1.40190339     1.64649189     0.00004747     0.00002762     0.00053673     0.00000006
     1.40190339     1.57079637     0.00004912     0.00002842     0.00054069     0.00000006
     1.40190339     1.49510086     0.00005088     0.00002681     0.00054000     0.00000006
     1.40190339     1.41940534     0.00005234     0.00002658     0.00053747     0.00000006
     1.40190339     1.34371006     0.00005345     0.00002501     0.00054006     0.00000006
     1.40190339     1.26801491     0.00005381     0.00002454     0.00054463     0.00000006
     1.40190339     1.19231999     0.00005383     0.00002337     0.00053630     0.00000006
     1.40190339     1.11662555     0.00005350     0.00002253     0.00050935     0.00000006
     1.40190339     1.04093158     0.00005233     0.00002136     0.00047567     0.00000005
     1.40190339     0.96523833     0.00005100     0.00002012     0.00044789     0.00000005
     1.40190339     0.88954592     0.00004925     0.00001781     0.00042737     0.00000005
     1.40190339     0.81385458     0.00004545     0.00001651     0.00040920     0.00000005
     1.40190339     0.73816472     0.00004092     0.00001527     0.00038681     0.00000005
     1.40190339     0.66247696     0.00003582     0.00001448     0.00035508     0.00000005
     1.40190339     0.58679199     0.00003204     0.00001355     0.00031858     0.00000005
     1.40190339     0.51111120     0.00002774     0.00001268     0.00028853     0.00000004
     1.40190339     0.43543667     0.00002538     0.00001252     0.00026423     0.00000004
     1.40190339     0.35977238     0.00002136     0.00001233     0.00023036     0.00000004
     1.40190339     0.28412646     0.00001893     0.00001315     0.00018802     0.00000004
     1.40190339     0.20851851     0.00001777     0.00001470     0.00017546     0.00000003
     1.40190339     0.13301072     0.00001621     0.00001227     0.00018941     0.00000003
     1.40190339     0.05794620     0.00001082     0.00000807     0.00012799     0.00000002
 
     1.33434629     3.08364654     0.00001899     0.00001786     0.00078372     0.00000006
     1.33434629     3.00858188     0.00002499     0.00002973     0.00132540     0.00000011
     1.33434629     2.93307424     0.00003220     0.00003504     0.00136532     0.00000014
     1.33434629     2.85746622     0.00003129     0.00003995     0.00128482     0.00000015
     1.33434629     2.78182030     0.00003176     0.00003429     0.00122123     0.00000014
     1.33434629     2.70615602     0.00003036     0.00003541     0.00116074     0.00000013
     1.33434629     2.63048148     0.00002962     0.00003304     0.00103275     0.00000012
     1.33434629     2.55480075     0.00003043     0.00003113     0.00082294     0.00000011
     1.33434629     2.47911572     0.00003132     0.00003155     0.00062686     0.00000009
     1.33434629     2.40342784     0.00003191     0.00002942     0.00051516     0.00000008
     1.33434629     2.32773805     0.00003378     0.00002916     0.00047052     0.00000007
     1.33434629     2.25204682     0.00003449     0.00002799     0.00044724     0.00000007
     1.33434629     2.17635441     0.00003686     0.00002801     0.00042694     0.00000006
     1.33434629     2.10066104     0.00003867     0.00002758     0.00041706     0.00000006
     1.33434629     2.02496696     0.00004030     0.00002801     0.00042468     0.00000006
     1.33434629     1.94927263     0.00004422     0.00002811     0.00044810     0.00000006
     1.33434629     1.87357771     0.00004645     0.00002922     0.00048070     0.00000006
     1.33434629     1.79788268     0.00004957     0.00002916     0.00051170     0.00000006
     1.33434629     1.72218728     0.00005161     0.00002966     0.00053169     0.00000006
     1.33434629     1.64649189     0.00005325     0.00002829     0.00054096     0.00000006
     1.33434629     1.57079637     0.00005533     0.00002829     0.00054447     0.00000006
     1.33434629     1.49510086     0.00005722     0.00002636     0.00054393     0.00000006
     1.33434629     1.41940534     0.00005794     0.00002558     0.00054220     0.00000006
     1.33434629     1.34371006     0.00005828     0.00002440     0.00054405     0.00000006
     1.33434629     1.26801491     0.00005832     0.00002390     0.00054489     0.00000006
     1.33434629     1.19231999     0.00005755     0.00002325     0.00053182     0.00000006
     1.33434629     1.11662555     0.00005697     0.00002285     0.00050229     0.00000005
     1.33434629     1.04093158     0.00005584     0.00002163     0.00046899     0.00000005
     1.33434629     0.96523833     0.00005388     0.00002041     0.00044292     0.00000005
     1.33434629     0.88954592     0.00005228     0.00001834     0.00042321     0.00000005
     1.33434629     0.81385458     0.00004920     0.00001680     0.00040342     0.00000005
     1.33434629     0.73816472     0.00004536     0.00001561     0.00037766     0.00000005
     1.33434629     0.66247696     0.00004095     0.00001489     0.00034408     0.00000005
     1.33434629     0.58679199     0.00003649     0.00001426     0.00030950     0.00000005
     1.33434629     0.51111120     0.00003150     0.00001361     0.00028304     0.00000004
     1.33434629     0.43543667     0.00002846     0.00001359     0.00026008     0.00000004
     1.33434629     0.35977238     0.00002454     0.00001276     0.00022669     0.00000004
     1.33434629     0.28412646     0.00002168     0.00001352     0.00018844     0.00000003
     1.33434629     0.20851851     0.00002005     0.00001462     0.00017857     0.00000003
     1.33434629     0.13301072     0.00001747     0.00001182     0.00018995     0.00000003
     1.33434629     0.05794620     0.00001173     0.00000806     0.00012681     0.00000002
 
     1.26678932     3.08364654     0.00002153     0.00001637     0.00068020     0.00000006
     1.26678932     3.00858188     0.00002653     0.00003010     0.00116305     0.00000010
     1.26678932     2.93307424     0.00003263     0.00003452     0.00117320     0.00000013
     1.26678932     2.85746622     0.00003207     0.00004086     0.00109631     0.00000014
     1.26678932     2.78182030     0.00003278     0.00003418     0.00109800     0.00000013
     1.26678932     2.70615602     0.00003060     0.00003651     0.00107944     0.00000012
     1.26678932     2.63048148     0.00003044     0.00003353     0.00095578     0.00000011
     1.26678932     2.55480075     0.00003096     0.00003204     0.00076291     0.00000010
     1.26678932     2.47911572     0.00003161     0.00003214     0.00060036     0.00000009
     1.26678932     2.40342784     0.00003274     0.00002961     0.00051432     0.00000008
     1.26678932     2.32773805     0.00003386     0.00002949     0.00048007     0.00000007
     1.26678932     2.25204682     0.00003549     0.00002863     0.00046031     0.00000007
     1.26678932     2.17635441     0.00003720     0.00002856     0.00044170     0.00000006
     1.26678932     2.10066104     0.00004049     0.00002835     0.00043036     0.00000006
     1.26678932     2.02496696     0.00004236     0.00002870     0.00043338     0.00000006
     1.26678932     1.94927263     0.00004767     0.00002904     0.00045250     0.00000006
     1.26678932     1.87357771     0.00005124     0.00002964     0.00048360     0.00000006
     1.26678932     1.79788268     0.00005554     0.00002935     0.00051539     0.00000006
     1.26678932     1.72218728     0.00005886     0.00002849     0.00053675     0.00000006
     1.26678932     1.64649189     0.00006141     0.00002714     0.00054669     0.00000006
     1.26678932     1.57079637     0.00006277     0.00002627     0.00055020     0.00000006
     1.26678932     1.49510086     0.00006406     0.00002462     0.00055004     0.00000006
     1.26678932     1.41940534     0.00006354     0.00002363     0.00054899     0.00000006
     1.26678932     1.34371006     0.00006254     0.00002328     0.00054968     0.00000006
     1.26678932     1.26801491     0.00006117     0.00002289     0.00054609     0.00000006
     1.26678932     1.19231999     0.00006022     0.00002279     0.00052745     0.00000006
     1.26678932     1.11662555     0.00005901     0.00002233     0.00049472     0.00000005
     1.26678932     1.04093158     0.00005922     0.00002110     0.00046178     0.00000005
     1.26678932     0.96523833     0.00005839     0.00002050     0.00043786     0.00000005
     1.26678932     0.88954592     0.00005789     0.00001933     0.00041909     0.00000005
     1.26678932     0.81385458     0.00005732     0.00001767     0.00039689     0.00000005
     1.26678932     0.73816472     0.00005320     0.00001691     0.00036659     0.00000005
     1.26678932     0.66247696     0.00004787     0.00001610     0.00033072     0.00000005
     1.26678932     0.58679199     0.00004083     0.00001548     0.00029902     0.00000004
     1.26678932     0.51111120     0.00003449     0.00001491     0.00027784     0.00000004
     1.26678932     0.43543667     0.00003000     0.00001440     0.00025710     0.00000004
     1.26678932     0.35977238     0.00002617     0.00001332     0.00022383     0.00000004
     1.26678932     0.28412646     0.00002319     0.00001406     0.00018934     0.00000004
     1.26678932     0.20851851     0.00002170     0.00001468     0.00018228     0.00000003
     1.26678932     0.13301072     0.00001926     0.00001232     0.00019231     0.00000003
     1.26678932     0.05794620     0.00001246     0.00000786     0.00012815     0.00000002
 
     1.19923258     3.08364654     0.00002447     0.00001572     0.00059691     0.00000005
     1.19923258     3.00858188     0.00002775     0.00002961     0.00101524     0.00000009
     1.19923258     2.93307424     0.00003535     0.00003463     0.00100497     0.00000012
     1.19923258     2.85746622     0.00003215     0.00003990     0.00096303     0.00000013
     1.19923258     2.78182030     0.00003506     0.00003461     0.00102672     0.00000013
     1.19923258     2.70615602     0.00003117     0.00003590     0.00101907     0.00000012
     1.19923258     2.63048148     0.00003175     0.00003369     0.00087993     0.00000011
     1.19923258     2.55480075     0.00003222     0.00003224     0.00070332     0.00000009
     1.19923258     2.47911572     0.00003219     0.00003209     0.00057865     0.00000009
     1.19923258     2.40342784     0.00003350     0.00002986     0.00051885     0.00000008
     1.19923258     2.32773805     0.00003465     0.00002978     0.00049285     0.00000007
     1.19923258     2.25204682     0.00003608     0.00002946     0.00047495     0.00000007
     1.19923258     2.17635441     0.00003841     0.00002893     0.00045767     0.00000006
     1.19923258     2.10066104     0.00004172     0.00002923     0.00044479     0.00000006
     1.19923258     2.02496696     0.00004519     0.00002931     0.00044304     0.00000006
     1.19923258     1.94927263     0.00005124     0.00002961     0.00045763     0.00000006
     1.19923258     1.87357771     0.00005670     0.00002936     0.00048697     0.00000006
     1.19923258     1.79788268     0.00006212     0.00002838     0.00051947     0.00000006
     1.19923258     1.72218728     0.00006630     0.00002669     0.00054255     0.00000007
     1.19923258     1.64649189     0.00006931     0.00002572     0.00055394     0.00000007
     1.19923258     1.57079637     0.00006936     0.00002486     0.00055824     0.00000007
     1.19923258     1.49510086     0.00006958     0.00002412     0.00055879     0.00000007
     1.19923258     1.41940534     0.00006789     0.00002372     0.00055822     0.00000006
     1.19923258     1.34371006     0.00006570     0.00002412     0.00055722     0.00000006
     1.19923258     1.26801491     0.00006342     0.00002357     0.00054877     0.00000006
     1.19923258     1.19231999     0.00006259     0.00002343     0.00052422     0.00000006
     1.19923258     1.11662555     0.00006171     0.00002323     0.00048799     0.00000005
     1.19923258     1.04093158     0.00006292     0.00002235     0.00045539     0.00000005
     1.19923258     0.96523833     0.00006389     0.00002226     0.00043386     0.00000005
     1.19923258     0.88954592     0.00006441     0.00002110     0.00041587     0.00000005
     1.19923258     0.81385458     0.00006415     0.00001881     0.00039033     0.00000005
     1.19923258     0.73816472     0.00005957     0.00001792     0.00035439     0.00000005
     1.19923258     0.66247696     0.00005471     0.00001644     0.00031605     0.00000005
     1.19923258     0.58679199     0.00004762     0.00001536     0.00028822     0.00000005
     1.19923258     0.51111120     0.00004056     0.00001489     0.00027372     0.00000004
     1.19923258     0.43543667     0.00003427     0.00001399     0.00025572     0.00000004
     1.19923258     0.35977238     0.00002871     0.00001346     0.00022145     0.00000004
     1.19923258     0.28412646     0.00002580     0.00001444     0.00018908     0.00000004
     1.19923258     0.20851851     0.00002380     0.00001508     0.00018486     0.00000004
     1.19923258     0.13301072     0.00002175     0.00001320     0.00019572     0.00000004
     1.19923258     0.05794620     0.00001339     0.00000744     0.00013152     0.00000002
 
     1.13167608     3.08364654     0.00002833     0.00001431     0.00049063     0.00000005
     1.13167608     3.00858188     0.00002752     0.00002873     0.00083025     0.00000008
     1.13167608     2.93307424     0.00003828     0.00003517     0.00084012     0.00000010
     1.13167608     2.85746622     0.00003221     0.00003795     0.00087845     0.00000012
     1.13167608     2.78182030     0.00003639     0.00003481     0.00099170     0.00000012
     1.13167608     2.70615602     0.00003198     0.00003510     0.00096528     0.00000011
     1.13167608     2.63048148     0.00003256     0.00003372     0.00080487     0.00000010
     1.13167608     2.55480075     0.00003299     0.00003258     0.00065142     0.00000009
     1.13167608     2.47911572     0.00003256     0.00003209     0.00056694     0.00000008
     1.13167608     2.40342784     0.00003369     0.00002986     0.00052966     0.00000008
     1.13167608     2.32773805     0.00003518     0.00003038     0.00050714     0.00000007
     1.13167608     2.25204682     0.00003630     0.00002957     0.00048858     0.00000007
     1.13167608     2.17635441     0.00003922     0.00002950     0.00047257     0.00000006
     1.13167608     2.10066104     0.00004265     0.00002933     0.00045932     0.00000006
     1.13167608     2.02496696     0.00004787     0.00002932     0.00045383     0.00000006
     1.13167608     1.94927263     0.00005439     0.00002887     0.00046410     0.00000006
     1.13167608     1.87357771     0.00006101     0.00002811     0.00049119     0.00000006
     1.13167608     1.79788268     0.00006678     0.00002671     0.00052392     0.00000007
     1.13167608     1.72218728     0.00007134     0.00002538     0.00054892     0.00000007
     1.13167608     1.64649189     0.00007374     0.00002480     0.00056265     0.00000007
     1.13167608     1.57079637     0.00007365     0.00002421     0.00056877     0.00000007
     1.13167608     1.49510086     0.00007418     0.00002445     0.00057057     0.00000007
     1.13167608     1.41940534     0.00007218     0.00002445     0.00057024     0.00000006
     1.13167608     1.34371006     0.00006947     0.00002515     0.00056706     0.00000006
     1.13167608     1.26801491     0.00006704     0.00002489     0.00055352     0.00000006
     1.13167608     1.19231999     0.00006534     0.00002496     0.00052314     0.00000006
     1.13167608     1.11662555     0.00006411     0.00002527     0.00048355     0.00000005
     1.13167608     1.04093158     0.00006427     0.00002459     0.00045137     0.00000005
     1.13167608     0.96523833     0.00006498     0.00002396     0.00043220     0.00000005
     1.13167608     0.88954592     0.00006534     0.00002217     0.00041439     0.00000005
     1.13167608     0.81385458     0.00006580     0.00001936     0.00038434     0.00000005
     1.13167608     0.73816472     0.00006424     0.00001779     0.00034197     0.00000005
     1.13167608     0.66247696     0.00006066     0.00001620     0.00030140     0.00000005
     1.13167608     0.58679199     0.00005444     0.00001499     0.00027832     0.00000005
     1.13167608     0.51111120     0.00004661     0.00001472     0.00027115     0.00000005
     1.13167608     0.43543667     0.00003930     0.00001391     0.00025568     0.00000004
     1.13167608     0.35977238     0.00003260     0.00001396     0.00021861     0.00000004
     1.13167608     0.28412646     0.00002930     0.00001492     0.00018589     0.00000004
     1.13167608     0.20851851     0.00002628     0.00001549     0.00018469     0.00000004
     1.13167608     0.13301072     0.00002397     0.00001330     0.00019824     0.00000004
     1.13167608     0.05794620     0.00001435     0.00000712     0.00013451     0.00000003
 
     1.06411994     3.08364654     0.00003013     0.00001417     0.00036590     0.00000004
     1.06411994     3.00858188     0.00002762     0.00002659     0.00062948     0.00000008
     1.06411994     2.93307424     0.00004005     0.00003435     0.00069779     0.00000009
     1.06411994     2.85746622     0.00003251     0.00003583     0.00083006     0.00000011
     1.06411994     2.78182030     0.00003685     0.00003388     0.00096114     0.00000011
     1.06411994     2.70615602     0.00003208     0.00003448     0.00089944     0.00000011
     1.06411994     2.63048148     0.00003289     0.00003292     0.00073246     0.00000009
     1.06411994     2.55480075     0.00003276     0.00003302     0.00061471     0.00000008
     1.06411994     2.47911572     0.00003267     0.00003135     0.00056826     0.00000008
     1.06411994     2.40342784     0.00003347     0.00003014     0.00054538     0.00000008
     1.06411994     2.32773805     0.00003492     0.00003003     0.00051993     0.00000008
     1.06411994     2.25204682     0.00003652     0.00002929     0.00049817     0.00000007
     1.06411994     2.17635441     0.00003895     0.00002932     0.00048442     0.00000006
     1.06411994     2.10066104     0.00004334     0.00002862     0.00047355     0.00000006
     1.06411994     2.02496696     0.00004850     0.00002829     0.00046659     0.00000006
     1.06411994     1.94927263     0.00005539     0.00002746     0.00047302     0.00000006
     1.06411994     1.87357771     0.00006170     0.00002622     0.00049689     0.00000006
     1.06411994     1.79788268     0.00006672     0.00002518     0.00052884     0.00000007
     1.06411994     1.72218728     0.00007095     0.00002444     0.00055572     0.00000007
     1.06411994     1.64649189     0.00007290     0.00002424     0.00057268     0.00000007
     1.06411994     1.57079637     0.00007364     0.00002342     0.00058177     0.00000007
     1.06411994     1.49510086     0.00007579     0.00002415     0.00058553     0.00000007
     1.06411994     1.41940534     0.00007415     0.00002402     0.00058547     0.00000007
     1.06411994     1.34371006     0.00007242     0.00002468     0.00057972     0.00000006
     1.06411994     1.26801491     0.00007000     0.00002479     0.00056100     0.00000006
     1.06411994     1.19231999     0.00006729     0.00002508     0.00052523     0.00000006
     1.06411994     1.11662555     0.00006518     0.00002514     0.00048286     0.00000005
     1.06411994     1.04093158     0.00006316     0.00002427     0.00045140     0.00000005
     1.06411994     0.96523833     0.00006185     0.00002340     0.00043420     0.00000005
     1.06411994     0.88954592     0.00006223     0.00002196     0.00041541     0.00000005
     1.06411994     0.81385458     0.00006409     0.00001999     0.00037953     0.00000005
     1.06411994     0.73816472     0.00006558     0.00001823     0.00033035     0.00000005
     1.06411994     0.66247696     0.00006253     0.00001730     0.00028836     0.00000005
     1.06411994     0.58679199     0.00005778     0.00001614     0.00027073     0.00000005
     1.06411994     0.51111120     0.00005017     0.00001593     0.00027039     0.00000005
     1.06411994     0.43543667     0.00004375     0.00001522     0.00025637     0.00000004
     1.06411994     0.35977238     0.00003706     0.00001508     0.00021451     0.00000004
     1.06411994     0.28412646     0.00003223     0.00001549     0.00017879     0.00000004
     1.06411994     0.20851851     0.00002861     0.00001599     0.00018065     0.00000004
     1.06411994     0.13301072     0.00002541     0.00001315     0.00019691     0.00000004
     1.06411994     0.05794620     0.00001513     0.00000711     0.00013347     0.00000003
 
     0.99656409     3.08364654     0.00003061     0.00001428     0.00025635     0.00000004
     0.99656409     3.00858188     0.00002744     0.00002431     0.00046717     0.00000007
     0.99656409     2.93307424     0.00003998     0.00003189     0.00059992     0.00000009
     0.99656409     2.85746622     0.00003289     0.00003387     0.00079033     0.00000010
     0.99656409     2.78182030     0.00003686     0.00003187     0.00090004     0.00000010
     0.99656409     2.70615602     0.00003191     0.00003267     0.00081177     0.00000010
     0.99656409     2.63048148     0.00003313     0.00003190     0.00066966     0.00000009
     0.99656409     2.55480075     0.00003203     0.00003174     0.00059811     0.00000008
     0.99656409     2.47911572     0.00003257     0.00003072     0.00058062     0.00000008
     0.99656409     2.40342784     0.00003305     0.00003043     0.00056149     0.00000008
     0.99656409     2.32773805     0.00003430     0.00002914     0.00052749     0.00000007
     0.99656409     2.25204682     0.00003673     0.00002885     0.00050139     0.00000007
     0.99656409     2.17635441     0.00003832     0.00002840     0.00049230     0.00000006
     0.99656409     2.10066104     0.00004304     0.00002767     0.00048801     0.00000006
     0.99656409     2.02496696     0.00004716     0.00002708     0.00048272     0.00000006
     0.99656409     1.94927263     0.00005344     0.00002604     0.00048567     0.00000006
     0.99656409     1.87357771     0.00005844     0.00002484     0.00050476     0.00000006
     0.99656409     1.79788268     0.00006241     0.00002416     0.00053445     0.00000006
     0.99656409     1.72218728     0.00006590     0.00002378     0.00056292     0.00000007
     0.99656409     1.64649189     0.00006803     0.00002379     0.00058384     0.00000007
     0.99656409     1.57079637     0.00006877     0.00002270     0.00059702     0.00000007
     0.99656409     1.49510086     0.00007141     0.00002326     0.00060369     0.00000007
     0.99656409     1.41940534     0.00007114     0.00002272     0.00060426     0.00000006
     0.99656409     1.34371006     0.00007078     0.00002307     0.00059587     0.00000006
     0.99656409     1.26801491     0.00006880     0.00002301     0.00057202     0.00000006
     0.99656409     1.19231999     0.00006648     0.00002322     0.00053154     0.00000006
     0.99656409     1.11662555     0.00006367     0.00002291     0.00048741     0.00000006
     0.99656409     1.04093158     0.00006079     0.00002253     0.00045711     0.00000005
     0.99656409     0.96523833     0.00005930     0.00002259     0.00044112     0.00000005
     0.99656409     0.88954592     0.00006081     0.00002208     0.00041965     0.00000005
     0.99656409     0.81385458     0.00006313     0.00002141     0.00037651     0.00000005
     0.99656409     0.73816472     0.00006546     0.00001970     0.00032065     0.00000005
     0.99656409     0.66247696     0.00006447     0.00001892     0.00027866     0.00000005
     0.99656409     0.58679199     0.00006115     0.00001788     0.00026692     0.00000005
     0.99656409     0.51111120     0.00005419     0.00001779     0.00027157     0.00000005
     0.99656409     0.43543667     0.00004815     0.00001703     0.00025704     0.00000004
     0.99656409     0.35977238     0.00004098     0.00001656     0.00020943     0.00000004
     0.99656409     0.28412646     0.00003547     0.00001624     0.00016893     0.00000004
     0.99656409     0.20851851     0.00003164     0.00001678     0.00017311     0.00000004
     0.99656409     0.13301072     0.00002702     0.00001357     0.00018993     0.00000004
     0.99656409     0.05794620     0.00001566     0.00000736     0.00012614     0.00000003
 
     0.92900878     3.08364654     0.00003057     0.00001413     0.00018601     0.00000003
     0.92900878     3.00858188     0.00002756     0.00002181     0.00036981     0.00000006
     0.92900878     2.93307424     0.00003880     0.00002907     0.00053628     0.00000008
     0.92900878     2.85746622     0.00003292     0.00003276     0.00072280     0.00000009
     0.92900878     2.78182030     0.00003626     0.00002920     0.00078977     0.00000009
     0.92900878     2.70615602     0.00003184     0.00003024     0.00070977     0.00000009
     0.92900878     2.63048148     0.00003335     0.00003055     0.00062608     0.00000008
     0.92900878     2.55480075     0.00003145     0.00002946     0.00059992     0.00000008
     0.92900878     2.47911572     0.00003238     0.00003041     0.00059573     0.00000008
     0.92900878     2.40342784     0.00003218     0.00002973     0.00057089     0.00000008
     0.92900878     2.32773805     0.00003354     0.00002879     0.00052637     0.00000007
     0.92900878     2.25204682     0.00003554     0.00002822     0.00049742     0.00000007
     0.92900878     2.17635441     0.00003747     0.00002740     0.00049675     0.00000006
     0.92900878     2.10066104     0.00004148     0.00002670     0.00050388     0.00000006
     0.92900878     2.02496696     0.00004501     0.00002632     0.00050343     0.00000006
     0.92900878     1.94927263     0.00004967     0.00002501     0.00050292     0.00000006
     0.92900878     1.87357771     0.00005315     0.00002449     0.00051528     0.00000006
     0.92900878     1.79788268     0.00005624     0.00002393     0.00054092     0.00000006
     0.92900878     1.72218728     0.00005894     0.00002363     0.00057041     0.00000006
     0.92900878     1.64649189     0.00006053     0.00002348     0.00059580     0.00000006
     0.92900878     1.57079637     0.00006134     0.00002231     0.00061412     0.00000006
     0.92900878     1.49510086     0.00006307     0.00002233     0.00062480     0.00000006
     0.92900878     1.41940534     0.00006384     0.00002144     0.00062682     0.00000006
     0.92900878     1.34371006     0.00006436     0.00002146     0.00061614     0.00000006
     0.92900878     1.26801491     0.00006412     0.00002115     0.00058747     0.00000006
     0.92900878     1.19231999     0.00006353     0.00002141     0.00054315     0.00000006
     0.92900878     1.11662555     0.00006291     0.00002166     0.00049851     0.00000006
     0.92900878     1.04093158     0.00006199     0.00002214     0.00046987     0.00000006
     0.92900878     0.96523833     0.00006183     0.00002285     0.00045398     0.00000006
     0.92900878     0.88954592     0.00006214     0.00002256     0.00042774     0.00000005
     0.92900878     0.81385458     0.00006358     0.00002217     0.00037596     0.00000005
     0.92900878     0.73816472     0.00006603     0.00002059     0.00031400     0.00000005
     0.92900878     0.66247696     0.00006801     0.00001956     0.00027391     0.00000005
     0.92900878     0.58679199     0.00006632     0.00001884     0.00026826     0.00000005
     0.92900878     0.51111120     0.00005969     0.00001917     0.00027466     0.00000005
     0.92900878     0.43543667     0.00005211     0.00001846     0.00025696     0.00000005
     0.92900878     0.35977238     0.00004424     0.00001818     0.00020484     0.00000004
     0.92900878     0.28412646     0.00003922     0.00001722     0.00016018     0.00000004
     0.92900878     0.20851851     0.00003525     0.00001750     0.00016503     0.00000004
     0.92900878     0.13301072     0.00003012     0.00001453     0.00017894     0.00000004
     0.92900878     0.05794620     0.00001683     0.00000773     0.00011419     0.00000003
 
     0.86145401     3.08364654     0.00003014     0.00001423     0.00015332     0.00000003
     0.86145401     3.00858188     0.00002714     0.00002069     0.00032150     0.00000006
     0.86145401     2.93307424     0.00003848     0.00002754     0.00047528     0.00000007
     0.86145401     2.85746622     0.00003221     0.00003285     0.00060875     0.00000008
     0.86145401     2.78182030     0.00003566     0.00002692     0.00064328     0.00000008
     0.86145401     2.70615602     0.00003106     0.00002853     0.00061577     0.00000008
     0.86145401     2.63048148     0.00003345     0.00002865     0.00060727     0.00000008
     0.86145401     2.55480075     0.00003133     0.00002774     0.00061001     0.00000008
     0.86145401     2.47911572     0.00003215     0.00002910     0.00060113     0.00000008
     0.86145401     2.40342784     0.00003112     0.00002851     0.00056625     0.00000008
     0.86145401     2.32773805     0.00003256     0.00002823     0.00051477     0.00000007
     0.86145401     2.25204682     0.00003312     0.00002736     0.00048740     0.00000007
     0.86145401     2.17635441     0.00003579     0.00002632     0.00049944     0.00000006
     0.86145401     2.10066104     0.00003935     0.00002587     0.00052214     0.00000006
     0.86145401     2.02496696     0.00004246     0.00002564     0.00052888     0.00000006
     0.86145401     1.94927263     0.00004616     0.00002460     0.00052456     0.00000006
     0.86145401     1.87357771     0.00004825     0.00002474     0.00052828     0.00000006
     0.86145401     1.79788268     0.00005049     0.00002432     0.00054812     0.00000006
     0.86145401     1.72218728     0.00005211     0.00002392     0.00057792     0.00000006
     0.86145401     1.64649189     0.00005318     0.00002361     0.00060804     0.00000006
     0.86145401     1.57079637     0.00005336     0.00002220     0.00063238     0.00000006
     0.86145401     1.49510086     0.00005403     0.00002195     0.00064825     0.00000006
     0.86145401     1.41940534     0.00005518     0.00002067     0.00065289     0.00000006
     0.86145401     1.34371006     0.00005655     0.00002060     0.00064089     0.00000006
     0.86145401     1.26801491     0.00005870     0.00002064     0.00060818     0.00000006
     0.86145401     1.19231999     0.00006113     0.00002102     0.00056102     0.00000006
     0.86145401     1.11662555     0.00006416     0.00002204     0.00051709     0.00000006
     0.86145401     1.04093158     0.00006466     0.00002241     0.00049045     0.00000006
     0.86145401     0.96523833     0.00006454     0.00002270     0.00047330     0.00000006
     0.86145401     0.88954592     0.00006282     0.00002217     0.00044015     0.00000006
     0.86145401     0.81385458     0.00006391     0.00002153     0.00037859     0.00000005
     0.86145401     0.73816472     0.00006699     0.00002071     0.00031151     0.00000005
     0.86145401     0.66247696     0.00007045     0.00001978     0.00027541     0.00000005
     0.86145401     0.58679199     0.00007129     0.00001944     0.00027585     0.00000005
     0.86145401     0.51111120     0.00006654     0.00002024     0.00028010     0.00000005
     0.86145401     0.43543667     0.00005829     0.00001998     0.00025621     0.00000005
     0.86145401     0.35977238     0.00004958     0.00002020     0.00020253     0.00000004
     0.86145401     0.28412646     0.00004316     0.00001874     0.00015676     0.00000004
     0.86145401     0.20851851     0.00003890     0.00001813     0.00016021     0.00000004
     0.86145401     0.13301072     0.00003468     0.00001561     0.00016787     0.00000004
     0.86145401     0.05794620     0.00001951     0.00000814     0.00010179     0.00000003
 
     0.79390013     3.08364654     0.00002944     0.00001448     0.00014108     0.00000003
     0.79390013     3.00858188     0.00002577     0.00002042     0.00029030     0.00000005
     0.79390013     2.93307424     0.00003889     0.00002962     0.00039655     0.00000007
     0.79390013     2.85746622     0.00003095     0.00003346     0.00046398     0.00000007
     0.79390013     2.78182030     0.00003475     0.00002636     0.00049826     0.00000008
     0.79390013     2.70615602     0.00002974     0.00002773     0.00055159     0.00000008
     0.79390013     2.63048148     0.00003269     0.00002742     0.00060753     0.00000008
     0.79390013     2.55480075     0.00003110     0.00002642     0.00061233     0.00000007
     0.79390013     2.47911572     0.00003176     0.00002717     0.00058550     0.00000007
     0.79390013     2.40342784     0.00003107     0.00002726     0.00054364     0.00000007
     0.79390013     2.32773805     0.00003169     0.00002704     0.00049357     0.00000007
     0.79390013     2.25204682     0.00003279     0.00002655     0.00047403     0.00000007
     0.79390013     2.17635441     0.00003432     0.00002541     0.00050223     0.00000006
     0.79390013     2.10066104     0.00003833     0.00002529     0.00054257     0.00000006
     0.79390013     2.02496696     0.00004047     0.00002481     0.00055742     0.00000006
     0.79390013     1.94927263     0.00004360     0.00002424     0.00054886     0.00000006
     0.79390013     1.87357771     0.00004474     0.00002466     0.00054268     0.00000006
     0.79390013     1.79788268     0.00004602     0.00002433     0.00055541     0.00000006
     0.79390013     1.72218728     0.00004650     0.00002389     0.00058474     0.00000006
     0.79390013     1.64649189     0.00004646     0.00002360     0.00061966     0.00000006
     0.79390013     1.57079637     0.00004642     0.00002214     0.00065070     0.00000006
     0.79390013     1.49510086     0.00004699     0.00002207     0.00067279     0.00000006
     0.79390013     1.41940534     0.00004866     0.00002066     0.00068146     0.00000006
     0.79390013     1.34371006     0.00005143     0.00002073     0.00066972     0.00000006
     0.79390013     1.26801491     0.00005493     0.00002116     0.00063440     0.00000006
     0.79390013     1.19231999     0.00005891     0.00002120     0.00058566     0.00000006
     0.79390013     1.11662555     0.00006279     0.00002208     0.00054337     0.00000006
     0.79390013     1.04093158     0.00006396     0.00002169     0.00051862     0.00000006
     0.79390013     0.96523833     0.00006454     0.00002144     0.00049877     0.00000006
     0.79390013     0.88954592     0.00006438     0.00002130     0.00045698     0.00000006
     0.79390013     0.81385458     0.00006553     0.00002084     0.00038520     0.00000005
     0.79390013     0.73816472     0.00006723     0.00002113     0.00031443     0.00000005
     0.79390013     0.66247696     0.00006966     0.00002078     0.00028425     0.00000005
     0.79390013     0.58679199     0.00007310     0.00002092     0.00029040     0.00000005
     0.79390013     0.51111120     0.00007248     0.00002201     0.00028932     0.00000005
     0.79390013     0.43543667     0.00006700     0.00002219     0.00025746     0.00000005
     0.79390013     0.35977238     0.00005810     0.00002252     0.00020446     0.00000004
     0.79390013     0.28412646     0.00004900     0.00002070     0.00015986     0.00000004
     0.79390013     0.20851851     0.00004338     0.00001896     0.00015992     0.00000004
     0.79390013     0.13301072     0.00003928     0.00001673     0.00015931     0.00000004
     0.79390013     0.05794620     0.00002353     0.00000840     0.00009167     0.00000003
 
     0.72634721     3.08364654     0.00002828     0.00001445     0.00013260     0.00000003
     0.72634721     3.00858188     0.00002381     0.00002003     0.00025511     0.00000005
     0.72634721     2.93307424     0.00003917     0.00003451     0.00030482     0.00000006
     0.72634721     2.85746622     0.00002969     0.00003228     0.00032505     0.00000006
     0.72634721     2.78182030     0.00003334     0.00002682     0.00038952     0.00000007
     0.72634721     2.70615602     0.00002904     0.00002784     0.00052076     0.00000007
     0.72634721     2.63048148     0.00003148     0.00002700     0.00060855     0.00000007
     0.72634721     2.55480075     0.00003054     0.00002572     0.00059116     0.00000007
     0.72634721     2.47911572     0.00003149     0.00002665     0.00054437     0.00000007
     0.72634721     2.40342784     0.00003131     0.00002663     0.00050512     0.00000007
     0.72634721     2.32773805     0.00003206     0.00002651     0.00046659     0.00000007
     0.72634721     2.25204682     0.00003422     0.00002615     0.00046050     0.00000007
     0.72634721     2.17635441     0.00003467     0.00002529     0.00050592     0.00000006
     0.72634721     2.10066104     0.00003855     0.00002528     0.00056302     0.00000006
     0.72634721     2.02496696     0.00003964     0.00002456     0.00058529     0.00000006
     0.72634721     1.94927263     0.00004184     0.00002402     0.00057240     0.00000006
     0.72634721     1.87357771     0.00004258     0.00002418     0.00055628     0.00000006
     0.72634721     1.79788268     0.00004296     0.00002365     0.00056141     0.00000006
     0.72634721     1.72218728     0.00004274     0.00002315     0.00058971     0.00000006
     0.72634721     1.64649189     0.00004216     0.00002250     0.00062929     0.00000006
     0.72634721     1.57079637     0.00004260     0.00002155     0.00066736     0.00000006
     0.72634721     1.49510086     0.00004352     0.00002154     0.00069634     0.00000006
     0.72634721     1.41940534     0.00004531     0.00002071     0.00071038     0.00000006
     0.72634721     1.34371006     0.00004781     0.00002076     0.00070105     0.00000006
     0.72634721     1.26801491     0.00005085     0.00002099     0.00066538     0.00000006
     0.72634721     1.19231999     0.00005373     0.00002054     0.00061658     0.00000006
     0.72634721     1.11662555     0.00005700     0.00002078     0.00057637     0.00000006
     0.72634721     1.04093158     0.00005940     0.00002030     0.00055284     0.00000006
     0.72634721     0.96523833     0.00006328     0.00002023     0.00052895     0.00000006
     0.72634721     0.88954592     0.00006553     0.00002078     0.00047780     0.00000006
     0.72634721     0.81385458     0.00006597     0.00002074     0.00039680     0.00000005
     0.72634721     0.73816472     0.00006574     0.00002171     0.00032469     0.00000005
     0.72634721     0.66247696     0.00006730     0.00002208     0.00030207     0.00000005
     0.72634721     0.58679199     0.00007213     0.00002318     0.00031254     0.00000005
     0.72634721     0.51111120     0.00007556     0.00002454     0.00030376     0.00000006
     0.72634721     0.43543667     0.00007434     0.00002490     0.00026472     0.00000005
     0.72634721     0.35977238     0.00006844     0.00002493     0.00021330     0.00000005
     0.72634721     0.28412646     0.00005758     0.00002277     0.00016844     0.00000004
     0.72634721     0.20851851     0.00005014     0.00002025     0.00016241     0.00000005
     0.72634721     0.13301072     0.00004381     0.00001795     0.00015361     0.00000004
     0.72634721     0.05794620     0.00002788     0.00000859     0.00008450     0.00000003
 
     0.65879565     3.08364654     0.00002602     0.00001410     0.00011964     0.00000003
     0.65879565     3.00858188     0.00002262     0.00002041     0.00021202     0.00000005
     0.65879565     2.93307424     0.00003819     0.00003810     0.00021795     0.00000006
     0.65879565     2.85746622     0.00002809     0.00002926     0.00022087     0.00000006
     0.65879565     2.78182030     0.00003171     0.00002781     0.00032591     0.00000007
     0.65879565     2.70615602     0.00002944     0.00002836     0.00050428     0.00000007
     0.65879565     2.63048148     0.00003057     0.00002681     0.00058711     0.00000007
     0.65879565     2.55480075     0.00003066     0.00002646     0.00053846     0.00000007
     0.65879565     2.47911572     0.00003142     0.00002751     0.00048235     0.00000006
     0.65879565     2.40342784     0.00003102     0.00002724     0.00045801     0.00000006
     0.65879565     2.32773805     0.00003326     0.00002750     0.00043898     0.00000007
     0.65879565     2.25204682     0.00003426     0.00002693     0.00044898     0.00000007
     0.65879565     2.17635441     0.00003625     0.00002630     0.00050927     0.00000006
     0.65879565     2.10066104     0.00003824     0.00002608     0.00057917     0.00000006
     0.65879565     2.02496696     0.00003956     0.00002515     0.00060693     0.00000006
     0.65879565     1.94927263     0.00004041     0.00002449     0.00059041     0.00000006
     0.65879565     1.87357771     0.00004093     0.00002389     0.00056585     0.00000006
     0.65879565     1.79788268     0.00004122     0.00002321     0.00056409     0.00000006
     0.65879565     1.72218728     0.00004068     0.00002253     0.00059115     0.00000006
     0.65879565     1.64649189     0.00004028     0.00002161     0.00063502     0.00000006
     0.65879565     1.57079637     0.00004081     0.00002094     0.00067988     0.00000006
     0.65879565     1.49510086     0.00004110     0.00002064     0.00071585     0.00000006
     0.65879565     1.41940534     0.00004235     0.00002041     0.00073629     0.00000006
     0.65879565     1.34371006     0.00004359     0.00002007     0.00073179     0.00000006
     0.65879565     1.26801491     0.00004525     0.00001973     0.00069871     0.00000006
     0.65879565     1.19231999     0.00004823     0.00001906     0.00065171     0.00000006
     0.65879565     1.11662555     0.00005126     0.00001897     0.00061358     0.00000006
     0.65879565     1.04093158     0.00005574     0.00001907     0.00058999     0.00000006
     0.65879565     0.96523833     0.00006075     0.00001926     0.00056101     0.00000006
     0.65879565     0.88954592     0.00006337     0.00002002     0.00050136     0.00000006
     0.65879565     0.81385458     0.00006470     0.00002052     0.00041444     0.00000005
     0.65879565     0.73816472     0.00006509     0.00002206     0.00034509     0.00000005
     0.65879565     0.66247696     0.00006705     0.00002309     0.00033186     0.00000005
     0.65879565     0.58679199     0.00007107     0.00002539     0.00034350     0.00000006
     0.65879565     0.51111120     0.00007588     0.00002712     0.00032233     0.00000006
     0.65879565     0.43543667     0.00007871     0.00002765     0.00027721     0.00000006
     0.65879565     0.35977238     0.00007720     0.00002755     0.00023033     0.00000005
     0.65879565     0.28412646     0.00006721     0.00002524     0.00018315     0.00000005
     0.65879565     0.20851851     0.00005828     0.00002245     0.00016553     0.00000005
     0.65879565     0.13301072     0.00004901     0.00001945     0.00015020     0.00000004
     0.65879565     0.05794620     0.00003203     0.00000928     0.00008165     0.00000003
 
     0.59124595     3.08364654     0.00002263     0.00001315     0.00010146     0.00000003
     0.59124595     3.00858188     0.00002437     0.00002212     0.00016647     0.00000005
     0.59124595     2.93307424     0.00003469     0.00003681     0.00014962     0.00000006
     0.59124595     2.85746622     0.00002752     0.00002695     0.00015735     0.00000006
     0.59124595     2.78182030     0.00003014     0.00002864     0.00029086     0.00000007
     0.59124595     2.70615602     0.00003041     0.00002800     0.00047489     0.00000007
     0.59124595     2.63048148     0.00002981     0.00002719     0.00052850     0.00000007
     0.59124595     2.55480075     0.00003151     0.00002788     0.00045798     0.00000006
     0.59124595     2.47911572     0.00003107     0.00002860     0.00041078     0.00000006
     0.59124595     2.40342784     0.00003141     0.00002860     0.00041129     0.00000006
     0.59124595     2.32773805     0.00003364     0.00002892     0.00041474     0.00000007
     0.59124595     2.25204682     0.00003363     0.00002863     0.00043919     0.00000007
     0.59124595     2.17635441     0.00003651     0.00002773     0.00050863     0.00000007
     0.59124595     2.10066104     0.00003697     0.00002723     0.00058513     0.00000006
     0.59124595     2.02496696     0.00003872     0.00002600     0.00061589     0.00000006
     0.59124595     1.94927263     0.00003876     0.00002492     0.00059744     0.00000006
     0.59124595     1.87357771     0.00003930     0.00002354     0.00056753     0.00000006
     0.59124595     1.79788268     0.00003924     0.00002284     0.00056084     0.00000006
     0.59124595     1.72218728     0.00003886     0.00002204     0.00058696     0.00000006
     0.59124595     1.64649189     0.00003818     0.00002122     0.00063440     0.00000006
     0.59124595     1.57079637     0.00003823     0.00002037     0.00068506     0.00000006
     0.59124595     1.49510086     0.00003789     0.00001996     0.00072734     0.00000006
     0.59124595     1.41940534     0.00003860     0.00001966     0.00075465     0.00000007
     0.59124595     1.34371006     0.00003885     0.00001902     0.00075721     0.00000007
     0.59124595     1.26801491     0.00004023     0.00001844     0.00072997     0.00000007
     0.59124595     1.19231999     0.00004356     0.00001773     0.00068693     0.00000006
     0.59124595     1.11662555     0.00004699     0.00001752     0.00065060     0.00000006
     0.59124595     1.04093158     0.00005130     0.00001793     0.00062526     0.00000006
     0.59124595     0.96523833     0.00005601     0.00001781     0.00059059     0.00000006
     0.59124595     0.88954592     0.00005954     0.00001852     0.00052494     0.00000006
     0.59124595     0.81385458     0.00006311     0.00001965     0.00043769     0.00000006
     0.59124595     0.73816472     0.00006611     0.00002187     0.00037702     0.00000006
     0.59124595     0.66247696     0.00006782     0.00002364     0.00037550     0.00000006
     0.59124595     0.58679199     0.00007078     0.00002664     0.00038362     0.00000006
     0.59124595     0.51111120     0.00007619     0.00002898     0.00034147     0.00000007
     0.59124595     0.43543667     0.00008159     0.00002981     0.00028944     0.00000007
     0.59124595     0.35977238     0.00008463     0.00002989     0.00025440     0.00000006
     0.59124595     0.28412646     0.00007676     0.00002826     0.00020635     0.00000006
     0.59124595     0.20851851     0.00006775     0.00002603     0.00016864     0.00000005
     0.59124595     0.13301072     0.00005597     0.00002196     0.00015016     0.00000005
     0.59124595     0.05794620     0.00003663     0.00001131     0.00008678     0.00000003
 
     0.52369881     3.08364654     0.00001958     0.00001149     0.00008083     0.00000003
     0.52369881     3.00858188     0.00002822     0.00002498     0.00012467     0.00000005
     0.52369881     2.93307424     0.00002970     0.00003136     0.00010275     0.00000006
     0.52369881     2.85746622     0.00002881     0.00002650     0.00012293     0.00000006
     0.52369881     2.78182030     0.00002834     0.00002842     0.00026119     0.00000007
     0.52369881     2.70615602     0.00003096     0.00002649     0.00041690     0.00000007
     0.52369881     2.63048148     0.00002909     0.00002785     0.00043581     0.00000006
     0.52369881     2.55480075     0.00003190     0.00002815     0.00036380     0.00000006
     0.52369881     2.47911572     0.00003077     0.00002891     0.00034241     0.00000005
     0.52369881     2.40342784     0.00003184     0.00002947     0.00037134     0.00000006
     0.52369881     2.32773805     0.00003288     0.00002915     0.00039450     0.00000006
     0.52369881     2.25204682     0.00003378     0.00002965     0.00042795     0.00000007
     0.52369881     2.17635441     0.00003488     0.00002838     0.00049867     0.00000007
     0.52369881     2.10066104     0.00003611     0.00002781     0.00057473     0.00000007
     0.52369881     2.02496696     0.00003656     0.00002641     0.00060629     0.00000006
     0.52369881     1.94927263     0.00003707     0.00002520     0.00058849     0.00000006
     0.52369881     1.87357771     0.00003710     0.00002320     0.00055746     0.00000006
     0.52369881     1.79788268     0.00003644     0.00002231     0.00054886     0.00000006
     0.52369881     1.72218728     0.00003647     0.00002137     0.00057476     0.00000006
     0.52369881     1.64649189     0.00003492     0.00002028     0.00062460     0.00000006
     0.52369881     1.57079637     0.00003491     0.00001924     0.00067918     0.00000006
     0.52369881     1.49510086     0.00003390     0.00001859     0.00072625     0.00000007
     0.52369881     1.41940534     0.00003461     0.00001805     0.00076009     0.00000007
     0.52369881     1.34371006     0.00003541     0.00001740     0.00077119     0.00000007
     0.52369881     1.26801491     0.00003698     0.00001712     0.00075269     0.00000007
     0.52369881     1.19231999     0.00004018     0.00001633     0.00071578     0.00000007
     0.52369881     1.11662555     0.00004264     0.00001594     0.00068105     0.00000006
     0.52369881     1.04093158     0.00004650     0.00001628     0.00065239     0.00000006
     0.52369881     0.96523833     0.00005052     0.00001580     0.00061200     0.00000006
     0.52369881     0.88954592     0.00005649     0.00001642     0.00054392     0.00000006
     0.52369881     0.81385458     0.00006280     0.00001788     0.00046274     0.00000006
     0.52369881     0.73816472     0.00006634     0.00002020     0.00041670     0.00000006
     0.52369881     0.66247696     0.00006884     0.00002291     0.00042833     0.00000006
     0.52369881     0.58679199     0.00007129     0.00002630     0.00042717     0.00000007
     0.52369881     0.51111120     0.00007701     0.00002957     0.00035698     0.00000007
     0.52369881     0.43543667     0.00008544     0.00003110     0.00030101     0.00000008
     0.52369881     0.35977238     0.00009058     0.00003168     0.00028747     0.00000007
     0.52369881     0.28412646     0.00008751     0.00003169     0.00023880     0.00000007
     0.52369881     0.20851851     0.00008108     0.00003210     0.00017205     0.00000006
     0.52369881     0.13301072     0.00006809     0.00002757     0.00015888     0.00000005
     0.52369881     0.05794620     0.00004526     0.00001604     0.00010569     0.00000003
 
     0.45615530     3.08364654     0.00001846     0.00001060     0.00006086     0.00000003
     0.45615530     3.00858188     0.00003061     0.00002844     0.00009005     0.00000005
     0.45615530     2.93307424     0.00002636     0.00002544     0.00007292     0.00000006
     0.45615530     2.85746622     0.00002999     0.00002660     0.00010258     0.00000006
     0.45615530     2.78182030     0.00002704     0.00002655     0.00022392     0.00000006
     0.45615530     2.70615602     0.00003102     0.00002442     0.00033475     0.00000006
     0.45615530     2.63048148     0.00002906     0.00002711     0.00032773     0.00000006
     0.45615530     2.55480075     0.00003118     0.00002674     0.00027362     0.00000005
     0.45615530     2.47911572     0.00003077     0.00002766     0.00028597     0.00000005
     0.45615530     2.40342784     0.00003136     0.00002839     0.00033935     0.00000005
     0.45615530     2.32773805     0.00003192     0.00002777     0.00037511     0.00000006
     0.45615530     2.25204682     0.00003321     0.00002837     0.00041009     0.00000008
     0.45615530     2.17635441     0.00003321     0.00002679     0.00047402     0.00000008
     0.45615530     2.10066104     0.00003443     0.00002647     0.00054340     0.00000007
     0.45615530     2.02496696     0.00003389     0.00002535     0.00057430     0.00000007
     0.45615530     1.94927263     0.00003477     0.00002443     0.00056015     0.00000006
     0.45615530     1.87357771     0.00003381     0.00002266     0.00053256     0.00000006
     0.45615530     1.79788268     0.00003315     0.00002175     0.00052552     0.00000006
     0.45615530     1.72218728     0.00003288     0.00002071     0.00055201     0.00000006
     0.45615530     1.64649189     0.00003155     0.00001917     0.00060250     0.00000006
     0.45615530     1.57079637     0.00003149     0.00001802     0.00065829     0.00000007
     0.45615530     1.49510086     0.00003095     0.00001677     0.00070794     0.00000007
     0.45615530     1.41940534     0.00003195     0.00001623     0.00074703     0.00000007
     0.45615530     1.34371006     0.00003322     0.00001525     0.00076684     0.00000007
     0.45615530     1.26801491     0.00003429     0.00001514     0.00075882     0.00000007
     0.45615530     1.19231999     0.00003641     0.00001433     0.00072992     0.00000007
     0.45615530     1.11662555     0.00003766     0.00001385     0.00069697     0.00000007
     0.45615530     1.04093158     0.00004165     0.00001397     0.00066412     0.00000006
     0.45615530     0.96523833     0.00004650     0.00001356     0.00061876     0.00000006
     0.45615530     0.88954592     0.00005221     0.00001394     0.00055218     0.00000006
     0.45615530     0.81385458     0.00005882     0.00001529     0.00048294     0.00000006
     0.45615530     0.73816472     0.00006369     0.00001723     0.00045590     0.00000007
     0.45615530     0.66247696     0.00006853     0.00002067     0.00047990     0.00000007
     0.45615530     0.58679199     0.00007293     0.00002466     0.00046311     0.00000008
     0.45615530     0.51111120     0.00007801     0.00002860     0.00036371     0.00000008
     0.45615530     0.43543667     0.00008712     0.00003140     0.00031627     0.00000009
     0.45615530     0.35977238     0.00009421     0.00003368     0.00033567     0.00000009
     0.45615530     0.28412646     0.00009780     0.00003611     0.00027994     0.00000008
     0.45615530     0.20851851     0.00009975     0.00004204     0.00017675     0.00000007
     0.45615530     0.13301072     0.00008812     0.00003950     0.00018321     0.00000005
     0.45615530     0.05794620     0.00006238     0.00002678     0.00014520     0.00000004
 
     0.38861746     3.08364654     0.00001956     0.00001225     0.00004369     0.00000003
     0.38861746     3.00858188     0.00003068     0.00002988     0.00006347     0.00000005
     0.38861746     2.93307424     0.00002532     0.00002191     0.00005416     0.00000006
     0.38861746     2.85746622     0.00002953     0.00002514     0.00008661     0.00000005
     0.38861746     2.78182030     0.00002727     0.00002328     0.00017944     0.00000006
     0.38861746     2.70615602     0.00003018     0.00002191     0.00024584     0.00000006
     0.38861746     2.63048148     0.00002976     0.00002396     0.00022688     0.00000005
     0.38861746     2.55480075     0.00003022     0.00002356     0.00020054     0.00000005
     0.38861746     2.47911572     0.00003070     0.00002440     0.00024330     0.00000005
     0.38861746     2.40342784     0.00003058     0.00002516     0.00031145     0.00000005
     0.38861746     2.32773805     0.00003063     0.00002493     0.00035102     0.00000006
     0.38861746     2.25204682     0.00003097     0.00002505     0.00038048     0.00000008
     0.38861746     2.17635441     0.00003141     0.00002340     0.00043143     0.00000008
     0.38861746     2.10066104     0.00003126     0.00002333     0.00048984     0.00000008
     0.38861746     2.02496696     0.00003102     0.00002244     0.00051941     0.00000007
     0.38861746     1.94927263     0.00003052     0.00002177     0.00051147     0.00000006
     0.38861746     1.87357771     0.00002990     0.00002064     0.00049116     0.00000006
     0.38861746     1.79788268     0.00002908     0.00001986     0.00048863     0.00000006
     0.38861746     1.72218728     0.00002865     0.00001883     0.00051610     0.00000006
     0.38861746     1.64649189     0.00002823     0.00001766     0.00056499     0.00000006
     0.38861746     1.57079637     0.00002880     0.00001648     0.00061878     0.00000007
     0.38861746     1.49510086     0.00002923     0.00001514     0.00066826     0.00000007
     0.38861746     1.41940534     0.00003012     0.00001449     0.00071044     0.00000007
     0.38861746     1.34371006     0.00003098     0.00001338     0.00073753     0.00000007
     0.38861746     1.26801491     0.00003149     0.00001288     0.00073999     0.00000007
     0.38861746     1.19231999     0.00003289     0.00001237     0.00072013     0.00000007
     0.38861746     1.11662555     0.00003468     0.00001181     0.00068967     0.00000007
     0.38861746     1.04093158     0.00003825     0.00001184     0.00065311     0.00000006
     0.38861746     0.96523833     0.00004239     0.00001147     0.00060454     0.00000006
     0.38861746     0.88954592     0.00004594     0.00001180     0.00054318     0.00000006
     0.38861746     0.81385458     0.00005141     0.00001268     0.00049028     0.00000007
     0.38861746     0.73816472     0.00005877     0.00001430     0.00048471     0.00000007
     0.38861746     0.66247696     0.00006651     0.00001752     0.00051941     0.00000008
     0.38861746     0.58679199     0.00007317     0.00002184     0.00048417     0.00000009
     0.38861746     0.51111120     0.00007896     0.00002696     0.00035985     0.00000009
     0.38861746     0.43543667     0.00008710     0.00003145     0.00033361     0.00000010
     0.38861746     0.35977238     0.00009358     0.00003632     0.00039555     0.00000011
     0.38861746     0.28412646     0.00010337     0.00004246     0.00032660     0.00000010
     0.38861746     0.20851851     0.00012045     0.00005649     0.00018504     0.00000008
     0.38861746     0.13301072     0.00011786     0.00005929     0.00022124     0.00000006
     0.38861746     0.05794620     0.00009535     0.00004868     0.00020740     0.00000006
 
     0.32108876     3.08364654     0.00002223     0.00001516     0.00003025     0.00000003
     0.32108876     3.00858188     0.00002770     0.00002718     0.00004425     0.00000005
     0.32108876     2.93307424     0.00002564     0.00002032     0.00004188     0.00000006
     0.32108876     2.85746622     0.00002687     0.00002142     0.00007152     0.00000005
     0.32108876     2.78182030     0.00002772     0.00001971     0.00013461     0.00000006
     0.32108876     2.70615602     0.00002819     0.00001862     0.00016717     0.00000005
     0.32108876     2.63048148     0.00002967     0.00001930     0.00014803     0.00000005
     0.32108876     2.55480075     0.00002896     0.00001924     0.00014825     0.00000004
     0.32108876     2.47911572     0.00002951     0.00001982     0.00020986     0.00000005
     0.32108876     2.40342784     0.00002928     0.00002056     0.00028110     0.00000005
     0.32108876     2.32773805     0.00002863     0.00002096     0.00031680     0.00000006
     0.32108876     2.25204682     0.00002839     0.00002066     0.00033627     0.00000008
     0.32108876     2.17635441     0.00002857     0.00001974     0.00037137     0.00000008
     0.32108876     2.10066104     0.00002773     0.00001981     0.00041696     0.00000008
     0.32108876     2.02496696     0.00002750     0.00001910     0.00044479     0.00000007
     0.32108876     1.94927263     0.00002614     0.00001836     0.00044422     0.00000006
     0.32108876     1.87357771     0.00002593     0.00001752     0.00043319     0.00000006
     0.32108876     1.79788268     0.00002496     0.00001661     0.00043662     0.00000006
     0.32108876     1.72218728     0.00002513     0.00001549     0.00046460     0.00000006
     0.32108876     1.64649189     0.00002503     0.00001502     0.00050934     0.00000006
     0.32108876     1.57079637     0.00002604     0.00001386     0.00055788     0.00000007
     0.32108876     1.49510086     0.00002656     0.00001317     0.00060425     0.00000007
     0.32108876     1.41940534     0.00002706     0.00001220     0.00064657     0.00000007
     0.32108876     1.34371006     0.00002749     0.00001156     0.00067798     0.00000007
     0.32108876     1.26801491     0.00002853     0.00001068     0.00068902     0.00000007
     0.32108876     1.19231999     0.00002988     0.00001064     0.00067799     0.00000007
     0.32108876     1.11662555     0.00003216     0.00001008     0.00065112     0.00000006
     0.32108876     1.04093158     0.00003348     0.00001016     0.00061289     0.00000006
     0.32108876     0.96523833     0.00003567     0.00000963     0.00056402     0.00000006
     0.32108876     0.88954592     0.00003865     0.00000997     0.00051097     0.00000006
     0.32108876     0.81385458     0.00004460     0.00001047     0.00047615     0.00000006
     0.32108876     0.73816472     0.00005274     0.00001169     0.00049045     0.00000007
     0.32108876     0.66247696     0.00006147     0.00001410     0.00053253     0.00000009
     0.32108876     0.58679199     0.00007171     0.00001771     0.00048470     0.00000010
     0.32108876     0.51111120     0.00008042     0.00002367     0.00035024     0.00000010
     0.32108876     0.43543667     0.00008923     0.00003102     0.00034498     0.00000010
     0.32108876     0.35977238     0.00009507     0.00003898     0.00044470     0.00000012
     0.32108876     0.28412646     0.00010622     0.00004900     0.00036803     0.00000012
     0.32108876     0.20851851     0.00013770     0.00007218     0.00020032     0.00000008
     0.32108876     0.13301072     0.00016115     0.00008048     0.00025912     0.00000008
     0.32108876     0.05794620     0.00016391     0.00008833     0.00027818     0.00000008
 
     0.25357649     3.08364654     0.00002397     0.00001680     0.00002041     0.00000003
     0.25357649     3.00858188     0.00002194     0.00002156     0.00003086     0.00000004
     0.25357649     2.93307424     0.00002546     0.00001819     0.00003303     0.00000005
     0.25357649     2.85746622     0.00002230     0.00001710     0.00005682     0.00000005
     0.25357649     2.78182030     0.00002624     0.00001610     0.00009534     0.00000005
     0.25357649     2.70615602     0.00002499     0.00001463     0.00010711     0.00000005
     0.25357649     2.63048148     0.00002718     0.00001464     0.00009390     0.00000004
     0.25357649     2.55480075     0.00002607     0.00001465     0.00011195     0.00000004
     0.25357649     2.47911572     0.00002640     0.00001502     0.00017807     0.00000004
     0.25357649     2.40342784     0.00002579     0.00001559     0.00024214     0.00000005
     0.25357649     2.32773805     0.00002529     0.00001635     0.00026935     0.00000005
     0.25357649     2.25204682     0.00002469     0.00001591     0.00027806     0.00000007
     0.25357649     2.17635441     0.00002463     0.00001611     0.00029815     0.00000008
     0.25357649     2.10066104     0.00002383     0.00001603     0.00033113     0.00000008
     0.25357649     2.02496696     0.00002339     0.00001589     0.00035643     0.00000007
     0.25357649     1.94927263     0.00002240     0.00001514     0.00036235     0.00000006
     0.25357649     1.87357771     0.00002228     0.00001428     0.00036010     0.00000005
     0.25357649     1.79788268     0.00002201     0.00001338     0.00036879     0.00000005
     0.25357649     1.72218728     0.00002250     0.00001221     0.00039566     0.00000006
     0.25357649     1.64649189     0.00002238     0.00001198     0.00043378     0.00000006
     0.25357649     1.57079637     0.00002277     0.00001121     0.00047436     0.00000006
     0.25357649     1.49510086     0.00002291     0.00001086     0.00051473     0.00000006
     0.25357649     1.41940534     0.00002335     0.00000996     0.00055376     0.00000007
     0.25357649     1.34371006     0.00002377     0.00000962     0.00058549     0.00000007
     0.25357649     1.26801491     0.00002509     0.00000887     0.00060157     0.00000006
     0.25357649     1.19231999     0.00002534     0.00000893     0.00059780     0.00000006
     0.25357649     1.11662555     0.00002630     0.00000844     0.00057569     0.00000006
     0.25357649     1.04093158     0.00002673     0.00000832     0.00053914     0.00000006
     0.25357649     0.96523833     0.00002904     0.00000776     0.00049386     0.00000006
     0.25357649     0.88954592     0.00003253     0.00000791     0.00045137     0.00000006
     0.25357649     0.81385458     0.00003824     0.00000817     0.00043298     0.00000006
     0.25357649     0.73816472     0.00004478     0.00000891     0.00045949     0.00000007
     0.25357649     0.66247696     0.00005356     0.00001037     0.00050016     0.00000008
     0.25357649     0.58679199     0.00006542     0.00001282     0.00045089     0.00000010
     0.25357649     0.51111120     0.00007956     0.00001787     0.00033261     0.00000010
     0.25357649     0.43543667     0.00009319     0.00002636     0.00033983     0.00000010
     0.25357649     0.35977238     0.00010606     0.00003766     0.00045507     0.00000012
     0.25357649     0.28412646     0.00011900     0.00005048     0.00038790     0.00000012
     0.25357649     0.20851851     0.00014733     0.00008068     0.00022181     0.00000008
     0.25357649     0.13301072     0.00021700     0.00008923     0.00027635     0.00000009
     0.25357649     0.05794620     0.00028851     0.00014756     0.00032580     0.00000010
 
     0.18609808     3.08364654     0.00002231     0.00001543     0.00001337     0.00000003
     0.18609808     3.00858188     0.00001637     0.00001593     0.00002125     0.00000004
     0.18609808     2.93307424     0.00002201     0.00001359     0.00002537     0.00000004
     0.18609808     2.85746622     0.00001739     0.00001322     0.00004236     0.00000004
     0.18609808     2.78182030     0.00002240     0.00001180     0.00006348     0.00000004
     0.18609808     2.70615602     0.00002019     0.00001040     0.00006514     0.00000004
     0.18609808     2.63048148     0.00002255     0.00001028     0.00005867     0.00000003
     0.18609808     2.55480075     0.00002106     0.00001001     0.00008322     0.00000003
     0.18609808     2.47911572     0.00002113     0.00001054     0.00014112     0.00000003
     0.18609808     2.40342784     0.00002022     0.00001087     0.00019120     0.00000004
     0.18609808     2.32773805     0.00001994     0.00001164     0.00020880     0.00000004
     0.18609808     2.25204682     0.00001918     0.00001131     0.00020941     0.00000006
     0.18609808     2.17635441     0.00001931     0.00001206     0.00021813     0.00000006
     0.18609808     2.10066104     0.00001874     0.00001193     0.00024004     0.00000007
     0.18609808     2.02496696     0.00001848     0.00001221     0.00026126     0.00000006
     0.18609808     1.94927263     0.00001798     0.00001178     0.00027074     0.00000005
     0.18609808     1.87357771     0.00001830     0.00001095     0.00027440     0.00000005
     0.18609808     1.79788268     0.00001856     0.00001040     0.00028561     0.00000005
     0.18609808     1.72218728     0.00001897     0.00000941     0.00030881     0.00000005
     0.18609808     1.64649189     0.00001907     0.00000927     0.00033827     0.00000005
     0.18609808     1.57079637     0.00001908     0.00000903     0.00036899     0.00000005
     0.18609808     1.49510086     0.00001954     0.00000862     0.00040084     0.00000005
     0.18609808     1.41940534     0.00002017     0.00000838     0.00043302     0.00000006
     0.18609808     1.34371006     0.00002044     0.00000804     0.00046072     0.00000006
     0.18609808     1.26801491     0.00002049     0.00000763     0.00047744     0.00000006
     0.18609808     1.19231999     0.00001973     0.00000762     0.00047831     0.00000005
     0.18609808     1.11662555     0.00001999     0.00000705     0.00046181     0.00000005
     0.18609808     1.04093158     0.00002117     0.00000672     0.00043091     0.00000005
     0.18609808     0.96523833     0.00002358     0.00000631     0.00039353     0.00000005
     0.18609808     0.88954592     0.00002601     0.00000625     0.00036299     0.00000005
     0.18609808     0.81385458     0.00002993     0.00000621     0.00035719     0.00000005
     0.18609808     0.73816472     0.00003468     0.00000647     0.00038583     0.00000006
     0.18609808     0.66247696     0.00004278     0.00000713     0.00041519     0.00000007
     0.18609808     0.58679199     0.00005427     0.00000830     0.00037438     0.00000009
     0.18609808     0.51111120     0.00007073     0.00001155     0.00029588     0.00000009
     0.18609808     0.43543667     0.00009125     0.00001736     0.00030751     0.00000010
     0.18609808     0.35977238     0.00011792     0.00002749     0.00041113     0.00000011
     0.18609808     0.28412646     0.00014087     0.00003971     0.00037070     0.00000011
     0.18609808     0.20851851     0.00014660     0.00006968     0.00023598     0.00000007
     0.18609808     0.13301072     0.00026521     0.00007583     0.00025296     0.00000009
     0.18609808     0.05794620     0.00043822     0.00017876     0.00034087     0.00000012
 
     0.11870907     3.08364654     0.00001741     0.00001129     0.00000800     0.00000003
     0.11870907     3.00858188     0.00001064     0.00001053     0.00001337     0.00000003
     0.11870907     2.93307424     0.00001553     0.00000737     0.00001720     0.00000003
     0.11870907     2.85746622     0.00001220     0.00000937     0.00002758     0.00000003
     0.11870907     2.78182030     0.00001602     0.00000680     0.00003773     0.00000003
     0.11870907     2.70615602     0.00001456     0.00000615     0.00003614     0.00000003
     0.11870907     2.63048148     0.00001574     0.00000603     0.00003416     0.00000003
     0.11870907     2.55480075     0.00001476     0.00000566     0.00005504     0.00000002
     0.11870907     2.47911572     0.00001422     0.00000641     0.00009574     0.00000003
     0.11870907     2.40342784     0.00001351     0.00000663     0.00012839     0.00000003
     0.11870907     2.32773805     0.00001364     0.00000708     0.00013782     0.00000003
     0.11870907     2.25204682     0.00001258     0.00000708     0.00013486     0.00000004
     0.11870907     2.17635441     0.00001327     0.00000752     0.00013713     0.00000004
     0.11870907     2.10066104     0.00001240     0.00000762     0.00014989     0.00000005
     0.11870907     2.02496696     0.00001285     0.00000778     0.00016491     0.00000004
     0.11870907     1.94927263     0.00001226     0.00000777     0.00017387     0.00000004
     0.11870907     1.87357771     0.00001302     0.00000704     0.00017922     0.00000003
     0.11870907     1.79788268     0.00001322     0.00000686     0.00018910     0.00000003
     0.11870907     1.72218728     0.00001336     0.00000619     0.00020571     0.00000004
     0.11870907     1.64649189     0.00001374     0.00000621     0.00022506     0.00000004
     0.11870907     1.57079637     0.00001405     0.00000608     0.00024491     0.00000004
     0.11870907     1.49510086     0.00001453     0.00000588     0.00026621     0.00000004
     0.11870907     1.41940534     0.00001483     0.00000606     0.00028842     0.00000004
     0.11870907     1.34371006     0.00001446     0.00000577     0.00030816     0.00000004
     0.11870907     1.26801491     0.00001417     0.00000569     0.00032126     0.00000004
     0.11870907     1.19231999     0.00001414     0.00000563     0.00032375     0.00000004
     0.11870907     1.11662555     0.00001434     0.00000514     0.00031326     0.00000004
     0.11870907     1.04093158     0.00001544     0.00000486     0.00029163     0.00000004
     0.11870907     0.96523833     0.00001653     0.00000463     0.00026598     0.00000003
     0.11870907     0.88954592     0.00001745     0.00000453     0.00024759     0.00000003
     0.11870907     0.81385458     0.00001972     0.00000424     0.00024916     0.00000004
     0.11870907     0.73816472     0.00002300     0.00000419     0.00027228     0.00000004
     0.11870907     0.66247696     0.00002932     0.00000429     0.00028833     0.00000005
     0.11870907     0.58679199     0.00003841     0.00000453     0.00026270     0.00000006
     0.11870907     0.51111120     0.00005275     0.00000590     0.00022766     0.00000007
     0.11870907     0.43543667     0.00007478     0.00000810     0.00023774     0.00000007
     0.11870907     0.35977238     0.00011024     0.00001263     0.00030908     0.00000009
     0.11870907     0.28412646     0.00014311     0.00001929     0.00029660     0.00000009
     0.11870907     0.20851851     0.00012944     0.00003781     0.00020833     0.00000006
     0.11870907     0.13301072     0.00025737     0.00004296     0.00018535     0.00000008
     0.11870907     0.05794620     0.00048549     0.00015029     0.00029017     0.00000011
 
     0.05171568     3.08364654     0.00000895     0.00000532     0.00000336     0.00000002
     0.05171568     3.00858188     0.00000431     0.00000455     0.00000580     0.00000002
     0.05171568     2.93307424     0.00000729     0.00000242     0.00000775     0.00000001
     0.05171568     2.85746622     0.00000589     0.00000448     0.00001208     0.00000001
     0.05171568     2.78182030     0.00000733     0.00000246     0.00001563     0.00000001
     0.05171568     2.70615602     0.00000725     0.00000237     0.00001439     0.00000001
     0.05171568     2.63048148     0.00000706     0.00000230     0.00001416     0.00000001
     0.05171568     2.55480075     0.00000706     0.00000213     0.00002441     0.00000001
     0.05171568     2.47911572     0.00000636     0.00000264     0.00004274     0.00000001
     0.05171568     2.40342784     0.00000601     0.00000274     0.00005685     0.00000001
     0.05171568     2.32773805     0.00000638     0.00000287     0.00006035     0.00000001
     0.05171568     2.25204682     0.00000560     0.00000300     0.00005814     0.00000002
     0.05171568     2.17635441     0.00000626     0.00000306     0.00005823     0.00000002
     0.05171568     2.10066104     0.00000561     0.00000316     0.00006340     0.00000002
     0.05171568     2.02496696     0.00000615     0.00000314     0.00007028     0.00000002
     0.05171568     1.94927263     0.00000560     0.00000323     0.00007494     0.00000002
     0.05171568     1.87357771     0.00000591     0.00000281     0.00007809     0.00000002
     0.05171568     1.79788268     0.00000621     0.00000279     0.00008309     0.00000002
     0.05171568     1.72218728     0.00000633     0.00000251     0.00009073     0.00000002
     0.05171568     1.64649189     0.00000675     0.00000259     0.00009917     0.00000002
     0.05171568     1.57079637     0.00000674     0.00000242     0.00010774     0.00000002
     0.05171568     1.49510086     0.00000660     0.00000245     0.00011715     0.00000002
     0.05171568     1.41940534     0.00000660     0.00000259     0.00012713     0.00000002
     0.05171568     1.34371006     0.00000651     0.00000245     0.00013614     0.00000002
     0.05171568     1.26801491     0.00000684     0.00000252     0.00014239     0.00000002
     0.05171568     1.19231999     0.00000707     0.00000242     0.00014399     0.00000002
     0.05171568     1.11662555     0.00000699     0.00000220     0.00013951     0.00000002
     0.05171568     1.04093158     0.00000697     0.00000208     0.00012974     0.00000002
     0.05171568     0.96523833     0.00000708     0.00000197     0.00011829     0.00000002
     0.05171568     0.88954592     0.00000746     0.00000194     0.00011088     0.00000002
     0.05171568     0.81385458     0.00000872     0.00000176     0.00011339     0.00000002
     0.05171568     0.73816472     0.00001025     0.00000169     0.00012500     0.00000002
     0.05171568     0.66247696     0.00001329     0.00000163     0.00013115     0.00000003
     0.05171568     0.58679199     0.00001770     0.00000155     0.00012135     0.00000003
     0.05171568     0.51111120     0.00002542     0.00000178     0.00011294     0.00000003
     0.05171568     0.43543667     0.00003843     0.00000197     0.00011780     0.00000004
     0.05171568     0.35977238     0.00006135     0.00000279     0.00014846     0.00000004
     0.05171568     0.28412646     0.00008385     0.00000426     0.00014847     0.00000004
     0.05171568     0.20851851     0.00007353     0.00000890     0.00010952     0.00000003
     0.05171568     0.13301072     0.00014553     0.00001074     0.00008669     0.00000004
     0.05171568     0.05794620     0.00028948     0.00007279     0.00014830     0.00000006
 
